# Supplementary material for: An analysis of the changes in soluble hydrogenase and global gene expression in Cupriavidus necator (Ralstonia eutropha) H16 grown in heterotrophic diauxic batch culture
Source: Microb Cell Fact. 2015 Mar 25;14:42. doi: 10.1186/s12934-015-0226-4 (PMC4377017; doi:10.1186/s12934-015-0226-4)
Supplement: Additional file 1: Table S1. — The up-regulated genes during the hydrogenase de-repression condition (growth on glycerol) via RNA-seq analysis of Cupriavidus necator H16. [file 12934_2015_226_MOESM1_ESM.xlsx]

## Sheet: COG_up_sorted.txt
Table S1: The up-regulated genes during hydrogenase de-repression condition via RNA-seq analysis of Cupriavidus necator H16.
NCBI Accession	Annotation	Gene Name	log2Fold Change	P Value
[B] Chromatin structure and dynamics
gi|116696004|ref|YP_841580.1|	histone deacetylase family deacetylase	H16_B2068	1.07084	0.000163362
[C] Energy production and conversion
gi|116694960|ref|YP_729171.1|	citrate transporter	H16_B1015	0.405873	0.0238345
gi|116694286|ref|YP_728497.1|	NADPH:quinone reductase or related Zn-dependent oxidoreductase	H16_B0332	0.442676	0.00649714
gi|113868121|ref|YP_726610.1|	alpha-methylacyl-CoA racemase	h16_A2145	0.473315	0.0224029
gi|113866667|ref|YP_725156.1|	NAD-dependent formate dehydrogenase gamma subunit	fdsG	0.480691	0.0313636
gi|113869433|ref|YP_727922.1|	dehydrogenase/oxygenase subunit (flavoprotein)	h16_A3486	0.518887	0.0100969
gi|113868187|ref|YP_726676.1|	isocitrate lyase	iclA	0.51398	0.00206105
gi|113868728|ref|YP_727217.1|	acyl-CoA transferase/carnitine dehydratase	h16_A2770	0.513575	0.00290901
gi|116695638|ref|YP_841214.1|	alcohol dehydrogenase zinc-containing	H16_B1699	0.544287	0.00345839
gi|113868741|ref|YP_727230.1|	acyl-CoA transferase/carnitine dehydratase	h16_A2783	0.553254	0.00520906
gi|116695475|ref|YP_841051.1|	aldehyde dehydrogenase (NAD+)	H16_B1534	0.576525	0.0180672
gi|113868394|ref|YP_726883.1|	acyl-CoA transferase/carnitine dehydratase	h16_A2423	0.579632	0.000437483
gi|116694167|ref|YP_728378.1|	NAD-dependent aldehyde dehydrogenase	H16_B0212	0.580411	0.00218225
gi|113868556|ref|YP_727045.1|	acyl-CoA transferase/carnitine dehydratase	h16_A2595	0.582221	0.00625129
gi|116694063|ref|YP_728274.1|	fumarate hydratase	fumC	0.606421	0.000568719
gi|113866303|ref|YP_724792.1|	methylmalonate-semialdehyde dehydrogenase	mmsA1	0.629736	0.00045057
gi|116696374|ref|YP_841950.1|	acyl-CoA transferase/carnitine dehydratase	H16_B2438	0.632337	6.87e-05
gi|113867861|ref|YP_726350.1|	monovalent cation/H+ antiporter subunit A	mnhAB	0.637806	0.000348116
gi|113867979|ref|YP_726468.1|	hypothetical protein H16_A2000	h16_A2000	0.654742	0.00435755
gi|116695656|ref|YP_841232.1|	formyl-coenzyme A transferase	H16_B1717	0.665121	0.00404223
gi|116694762|ref|YP_728973.1|	aerobic-type carbon monoxide dehydrogenase FAD-binding subunit	H16_B0816	0.681952	0.0339833
gi|113868705|ref|YP_727194.1|	acetaldehyde dehydrogenase (acetylating) NAD-dependent	h16_A2747	0.687262	0.0247588
gi|113868113|ref|YP_726602.1|	acyl-CoA transferase/carnitine dehydratase	h16_A2137	0.700528	0.00239429
gi|113866329|ref|YP_724818.1|	C4-dicarboxylate transporter DctA	gltP1	0.695509	0.00479074
gi|116695993|ref|YP_841569.1|	succinate-semialdehyde dehydrogenase (NADP+)	gabD4	0.739467	0.000565503
gi|116696445|ref|YP_842021.1|	dehydrogenase (flavoprotein)	H16_B2509	0.739804	0.000833335
gi|116694373|ref|YP_728584.1|	aldehyde dehydrogenase, NAD(P)-dependent	H16_B0421	0.761342	0.00703213
gi|116694051|ref|YP_728262.1|	Iron-sulfur cluster-binding protein	H16_B0091	0.755418	0.00733316
gi|113867602|ref|YP_726091.1|	membrane-bound alcohol dehydrogenase,cytochromec subunit precursor	h16_A1591	0.744793	0.00108411
gi|113867400|ref|YP_725889.1|	p-nitrobenzoate reductase	nfnB	0.753424	7.61e-05
gi|116694101|ref|YP_728312.1|	coenzyme F420-dependent N5,N10-methylene tetrahydromethanopterin reductase	H16_B0141	0.763456	8.06e-06
gi|113869600|ref|YP_728089.1|	methylmalonate-semialdehyde dehydrogenase	mmsA2	0.780074	5.28e-05
gi|116694411|ref|YP_728622.1|	L-lactate cytochrome reductase	lldA	0.808159	0.00244849
gi|113867756|ref|YP_726245.1|	dehydrogenase, oxidoreductase FAD flavoprotein	h16_A1764	0.792169	1.9e-05
gi|116695457|ref|YP_841033.1|	iron sulfur cluster assembly protein (SufU)	sufU	0.850559	0.0160129
gi|116695143|ref|YP_840719.1|	FAD dependent glycerol-3-phosphate dehydrogenase	H16_B1198	0.829866	0.00440706
gi|116695126|ref|YP_840702.1|	FAD-dependent oxidoreductase	H16_B1181	0.814034	9.87e-06
gi|116696454|ref|YP_842030.1|	NADH-dependent flavin oxidoreductase yqiG	H16_B2518	0.821027	0.000941976
gi|116694701|ref|YP_728912.1|	salicylate hydroxylase	H16_B0750	0.826473	0.000976274
gi|116694468|ref|YP_728679.1|	Zn-dependent alcohol dehydrogenase	H16_B0517	0.846523	0.0048082
gi|113869325|ref|YP_727814.1|	acyl-CoA transferase/carnitine dehydratase	h16_A3377	0.84698	0.000767441
gi|116695464|ref|YP_841040.1|	isoquinoline 1-oxidoreductase, beta subunit	iorB2	0.833	2.46e-07
gi|116695422|ref|YP_840998.1|	nitrilotriacetate monooxygenase component A	H16_B1480	0.875399	0.00641027
gi|116694357|ref|YP_728568.1|	Acyl-CoA synthetase	H16_B0404	0.862765	4.01e-05
gi|113866668|ref|YP_725157.1|	NAD-dependent formate dehydrogenase beta subunit	fdsB	0.867958	1.05e-05
gi|113866876|ref|YP_725365.1|	NAD(P) transhydrogenase subunit alpha 1	pntAa1	0.909042	0.00517106
gi|113867134|ref|YP_725623.1|	NAD-dependent aldehyde dehydrogenase	h16_A1114	0.88704	4.46e-05
gi|116696416|ref|YP_841992.1|	acyl-CoA transferase/carnitine dehydratase	H16_B2480	0.898282	1.93e-05
gi|113867755|ref|YP_726244.1|	Thiol-disulfide isomerase and thioredoxins	h16_A1762	0.914106	0.00118409
gi|116694763|ref|YP_728974.1|	aerobic-type carbon monoxide dehydrogenase subunits S and G	H16_B0817	0.919938	0.000530001
gi|116696146|ref|YP_841722.1|	acyl-CoA transferase/carnitine dehydratase	H16_B2210	0.915526	7.71e-06
gi|116695687|ref|YP_841263.1|	NAD-dependent aldehyde dehydrogenase	H16_B1751	0.911647	5.23e-09
gi|116694567|ref|YP_728778.1|	acyl-CoA transferase/carnitine dehydratase	H16_B0616	0.937233	4.21e-06
gi|113866720|ref|YP_725209.1|	sodium/dicarboxylate symporter family protein	gltP2	0.926352	5.09e-07
gi|116695284|ref|YP_840860.1|	NADPH:quinone reductase or related Zn-dependent oxidoreductase	H16_B1340	0.947263	4.74e-08
gi|116696429|ref|YP_842005.1|	acyl-CoA transferase/carnitine dehydratase	H16_B2493	0.955201	0.000368452
gi|116695807|ref|YP_841383.1|	phosphotransacetylase	pta2	0.993966	0.0074894
gi|116695680|ref|YP_841256.1|	sulfite reductase alpha subunit (flavoprotein)	H16_B1744	0.956935	0.00017398
gi|116695671|ref|YP_841247.1|	NAD-dependent aldehyde dehydrogenase	H16_B1735	0.956181	3.91e-08
gi|113867970|ref|YP_726459.1|	nitroreductase	nfnB2	0.995568	0.000732625
gi|116694761|ref|YP_728972.1|	putative quinoline 2-oxidoreductase, large subunit	qorL2	0.986897	5.87e-06
gi|113867727|ref|YP_726216.1|	aerobic-type carbon monoxide dehydrogenase FAD-binding subunit	h16_A1724	1.00521	0.000547266
gi|116696468|ref|YP_842044.1|	acyl-CoA transferase/carnitine dehydratase	H16_B2532	0.985524	1.67e-05
gi|113869156|ref|YP_727645.1|	acyl-CoA transferase/carnitine dehydratase	h16_A3202	0.999351	0.000242239
gi|116695122|ref|YP_840698.1|	bd-type quinol oxidase subunit II	cydA1	0.988403	1.01e-07
gi|116694873|ref|YP_729084.1|	6-carboxyhexanoate-CoA ligase	H16_B0928	1.01079	7.66e-05
gi|116694276|ref|YP_728487.1|	aldehyde dehydrogenase, NAD-dependent	H16_B0322	1.02391	0.000887237
gi|113867652|ref|YP_726141.1|	bo3-type quinol oxidase, subunit III	cyoC2	1.06433	0.0102867
gi|38637934|ref|NP_942908.1|	respiratory nitrate reductase transmembrane subunit	narI	1.04787	0.00433335
gi|113866659|ref|YP_725148.1|	NADPH:quinone reductase or related Zn-dependent oxidoreductase	h16_A0632	1.04159	0.00319154
gi|116695043|ref|YP_840619.1|	dihydrolipoamide dehydrogenase	H16_B1098	1.03882	0.00155363
gi|116695916|ref|YP_841492.1|	2-oxoacid ferredoxin oxidoreductase	H16_B1980	1.03389	4.48e-05
gi|116694032|ref|YP_728243.1|	formamidase	fmdA1	1.05813	0.00111606
gi|116695301|ref|YP_840877.1|	phenylacetic acid degradation protein K,phenylacetaldehyde dehydrogenase	paaK2	1.04004	5.93e-05
gi|116694311|ref|YP_728522.1|	citrate synthase	H16_B0357	1.08136	0.00717928
gi|113869462|ref|YP_727951.1|	phenylacetic acid degradation protein E,flavodoxin reductase	paaE1	1.0397	2.04e-06
gi|116695430|ref|YP_841006.1|	hypothetical protein H16_B1488	H16_B1488	1.0412	7.31e-05
gi|116694948|ref|YP_729159.1|	NADP-dependent quinone oxidoreductase	H16_B1003	1.03364	6.55e-08
gi|113867283|ref|YP_725772.1|	NAD(P) transhydrogenase subunit alpha 1	pntAa2	1.07686	0.00111004
gi|116694639|ref|YP_728850.1|	acyl-CoA transferase/carnitine dehydratase	H16_B0688	1.05195	7.2e-07
gi|116694658|ref|YP_728869.1|	acyl-CoA transferase/carnitine dehydratase	H16_B0707	1.06438	1.48e-08
gi|116694779|ref|YP_728990.1|	NAD-dependent aldehyde dehydrogenase	H16_B0833	1.06222	3.68e-06
gi|113867783|ref|YP_726272.1|	NAD(P)H nitroreductase YDGI	h16_A1799	1.08045	1.31e-05
gi|113866450|ref|YP_724939.1|	ABC-type transporter, permease component	h16_A0421	1.10543	3.39e-05
gi|113867402|ref|YP_725891.1|	glycolate oxidase subunit GlcD	glcD3	1.11593	4.29e-06
gi|116694594|ref|YP_728805.1|	flavodoxin reductase (ferredoxin-NADPH reductase) family protein 1	H16_B0643	1.13478	0.00184991
gi|116695018|ref|YP_840594.1|	hypothetical protein H16_B1073	H16_B1073	1.11266	0.000100418
gi|113866887|ref|YP_725376.1|	alcohol dehydrogenase, class IV	h16_A0861	1.09037	3.58e-10
gi|116694961|ref|YP_729172.1|	isocitrate dehydrogenase [NAD]	icd3	1.0983	4.49e-12
gi|113867859|ref|YP_726348.1|	monovalent cation/H+ antiporter subunit D	mnhD	1.10299	1.14e-11
gi|116695675|ref|YP_841251.1|	ferredoxin	H16_B1739	1.13088	0.00039424
gi|116695820|ref|YP_841396.1|	ferredoxin	H16_B1884	1.19188	0.00497522
gi|116695244|ref|YP_840820.1|	2-oxoacid dehydrogenase subunit E1	aceE	1.13451	1.89e-08
gi|116695844|ref|YP_841420.1|	hypothetical protein H16_B1908	H16_B1908	1.14105	1.31e-07
gi|113867422|ref|YP_725911.1|	benzoyl-CoA oxygenase component A	bdxA	1.12978	1.5e-11
gi|113867253|ref|YP_725742.1|	acyl-CoA transferase/carnitine dehydratase	h16_A1234	1.19356	0.00084156
gi|113867375|ref|YP_725864.1|	Acetyl-CoA hydrolase	h16_A1358	1.16171	1.52e-11
gi|116695302|ref|YP_840878.1|	phenylacetic acid degradation protein E,flavodoxin reductase	paaE2	1.22494	0.000782622
gi|113868172|ref|YP_726661.1|	hydrogenase 4 subunit B	h16_A2196	1.21146	1.37e-07
gi|113867749|ref|YP_726238.1|	pyruvate dehydrogenase subunit E1	aceE	1.18159	3.3e-11
gi|116696380|ref|YP_841956.1|	NAD-dependent aldehyde dehydrogenase	H16_B2444	1.22221	1.65e-05
gi|116694916|ref|YP_729127.1|	3-(3-hydroxyphenyl)propionate hydroxylase	mhpA	1.21551	1.97e-08
gi|116695684|ref|YP_841260.1|	acyl-CoA transferase/carnitine dehydratase	H16_B1748	1.23887	2.63e-06
gi|113868057|ref|YP_726546.1|	NADPH:quinone reductase or related Zn-dependent oxidoreductase	h16_A2079	1.24985	1.56e-05
gi|116695813|ref|YP_841389.1|	putative oxidoreductase	H16_B1877	1.28759	0.000317017
gi|116694588|ref|YP_728799.1|	coenzyme F420-dependent N5,N10-methylene tetrahydromethanopterin reductase or related flavin-dependent	H16_B0637	1.30211	0.000391577
gi|116696108|ref|YP_841684.1|	hypothetical protein H16_B2172	H16_B2172	1.24127	3.16e-11
gi|113866130|ref|YP_724619.1|	bile acid-inducible operon protein F, acyl-CoA transferase/carnitine dehydratase	h16_A0099	1.28974	0.000149696
gi|116694822|ref|YP_729033.1|	salicylate hydroxylase	H16_B0876	1.26924	4.98e-07
gi|116696220|ref|YP_841796.1|	C-type cytochrome (NirN)	nirN	1.33755	0.00048791
gi|116695404|ref|YP_840980.1|	bd-type quinol oxidase subunit I	cydB2	1.33081	0.000444448
gi|116695465|ref|YP_841041.1|	isoquinoline 1-oxidoreductase, alpha subunit	iorA2	1.34754	0.00137966
gi|116695676|ref|YP_841252.1|	acyl-CoA transferase/carnitine dehydratase	H16_B1740	1.29839	1.99e-07
gi|116695650|ref|YP_841226.1|	formyl-coenzyme A transferase	H16_B1711	1.33403	3.96e-06
gi|113867695|ref|YP_726184.1|	oxidoreductas (related to aryl-alcoholdehydrogenases)	h16_A1691	1.29035	1.09e-06
gi|116695940|ref|YP_841516.1|	NADPH:quinone reductase or related Zn-dependent oxidoreductase	H16_B2004	1.32802	0.000177467
gi|116694312|ref|YP_728523.1|	Acyl-CoA synthetase	H16_B0358	1.37651	0.000428023
gi|116696095|ref|YP_841671.1|	acyl-CoA transferase/carnitine dehydratase	H16_B2159	1.30465	6.39e-10
gi|116696493|ref|YP_842069.1|	FAD-dependent oxidoreductase	H16_B2557	1.35675	0.000131032
gi|116694367|ref|YP_728578.1|	citrate synthase	H16_B0414	1.40265	6.46e-05
gi|113867270|ref|YP_725759.1|	pyruvate carboxylase	pyc	1.34413	4.93e-10
gi|116696097|ref|YP_841673.1|	NADH:flavin oxidoreductase	H16_B2161	1.38575	1.73e-06
gi|116694694|ref|YP_728905.1|	4-hydroxybenzoyl-CoA reductase molybdopterin-binding subunit A	hcrA	1.41405	4.15e-05
gi|116696406|ref|YP_841982.1|	putative alcohol dehydrogenase class III	H16_B2470	1.36929	1.25e-12
gi|113867774|ref|YP_726263.1|	hypothetical protein H16_A1785	h16_A1785	1.40056	3.87e-07
gi|116695681|ref|YP_841257.1|	Zinc-type alcohol dehydrogenase adhd (aldehyde reductase)	H16_B1745	1.41814	7.08e-07
gi|113868220|ref|YP_726709.1|	alkanesulfonate monooxygenase	ssuD1	1.4713	0.000181695
gi|116695087|ref|YP_840663.1|	NADH:flavin oxidoreductase/NADH oxidase family protein	H16_B1142	1.38793	3.57e-16
gi|113867248|ref|YP_725737.1|	citrate synthase	h16_A1229	1.47159	0.000218746
gi|116694688|ref|YP_728899.1|	aldehyde dehydrogenase, NAD-dependent	H16_B0737	1.42294	9.15e-08
gi|116694590|ref|YP_728801.1|	3-oxosteroid 1-dehydrogenase	H16_B0639	1.44508	4.11e-06
gi|113867753|ref|YP_726242.1|	cytochrome c biogenesis protein	ccdA	1.42539	4.55e-11
gi|116695359|ref|YP_840935.1|	nitroreductase	H16_B1416	1.48251	4.79e-05
gi|113867775|ref|YP_726264.1|	maleylacetate reductase	h16_A1786	1.43928	1.89e-08
gi|113866670|ref|YP_725159.1|	formate dehydrogenase accessory protein	fdsC	1.44964	2.03e-07
gi|113869273|ref|YP_727762.1|	acylphosphatase	acyP	1.43439	5.04e-17
gi|113867778|ref|YP_726267.1|	glycerol trinitrate reductase	h16_A1789	1.45231	1.98e-12
gi|116695653|ref|YP_841229.1|	NAD(P) transhydrogenase subunit beta	pntB4	1.46442	2.89e-08
gi|113867281|ref|YP_725770.1|	NADPH:quinone reductase or related Zn-dependent oxidoreductase	h16_A1262	1.49133	1.05e-06
gi|116694320|ref|YP_728531.1|	p-nitrobenzoate reductase	H16_B0366	1.56337	0.000123738
gi|116696066|ref|YP_841642.1|	betaine-aldehyde dehydrogenase	betB	1.46558	5.36e-14
gi|116694725|ref|YP_728936.1|	nitrite reductase, NAD(P)H-dependent, large subunit	nasD	1.49713	2.46e-09
gi|113867274|ref|YP_725763.1|	2-oxoacid ferredoxin oxidoreductase	h16_A1255	1.50766	3.97e-12
gi|116694690|ref|YP_728901.1|	flavodoxin reductase (ferredoxin-NADPH reductase) family protein 1	H16_B0739	1.52855	4.3e-07
gi|116695121|ref|YP_840697.1|	bd-type quinol oxidase subunit II	cydB1	1.50027	6.51e-16
gi|116694331|ref|YP_728542.1|	Acetyl-CoA C-acyltransferase	H16_B0378	1.54508	3.22e-07
gi|116695939|ref|YP_841515.1|	acyl-CoA transferase/carnitine dehydratase	H16_B2003	1.55008	9.09e-07
gi|116694053|ref|YP_728264.1|	Fe-S oxidoreductase	H16_B0093	1.62186	4.21e-05
gi|113867997|ref|YP_726486.1|	Acyl-CoA synthetase (NDP forming)	h16_A2018	1.5577	2e-13
gi|116694439|ref|YP_728650.1|	acyl-CoA transferase	H16_B0488	1.6068	4.87e-07
gi|113868203|ref|YP_726692.1|	isocitrate lyase	iclB	1.70215	0.000124608
gi|116694915|ref|YP_729126.1|	2-chloromaleylacetate/maleylacetate reductase	pcpE	1.57093	2.32e-10
gi|116696222|ref|YP_841798.1|	4-hydroxybenzoate 3-monooxygenase	pobA	1.59497	1.73e-09
gi|113867705|ref|YP_726194.1|	aerobic-type carbon monoxide dehydrogenase 2Fe-2S iron-sulfur subunit	coxS3	1.72521	0.000236483
gi|116695763|ref|YP_841339.1|	FAD/FMN-containing dehydrogenase	H16_B1827	1.60984	1.05e-08
gi|116695670|ref|YP_841246.1|	NADPH:quinone reductase Zn-dependent oxidoreductase	H16_B1734	1.59505	3.54e-12
gi|116694927|ref|YP_729138.1|	succinate-semialdehyde dehydrogenase (NADP+)	gabD1	1.59556	1.23e-15
gi|116695569|ref|YP_841145.1|	acetate kinase	ackA	1.59884	3.12e-14
gi|116694414|ref|YP_728625.1|	NADPH:quinone reductase or related Zn-dependent oxidoreductase	H16_B0463	1.68553	7.89e-06
gi|116695801|ref|YP_841377.1|	alkanesulfonate monooxygenase	ssuD2	1.75534	0.000108897
gi|113866326|ref|YP_724815.1|	membrane associated dehydrogenase (flavoprotein)	h16_A0296	1.62537	1.47e-15
gi|116694343|ref|YP_728554.1|	Acyl-CoA transferase	H16_B0390	1.71372	6.68e-06
gi|116695701|ref|YP_841277.1|	mercuric reductase	H16_B1765	1.6212	6.54e-20
gi|113867653|ref|YP_726142.1|	bo3-type quinol oxidase, subunit I	cyoB2	1.68559	5.86e-09
gi|116694902|ref|YP_729113.1|	Thiol-disulfide isomerase involved in cytochromec biogenesis	ccmG2	1.74555	1.32e-05
gi|116695732|ref|YP_841308.1|	NADPH:quinone reductase Zn-dependent oxidoreductase	H16_B1796	1.6981	1.62e-08
gi|116694723|ref|YP_728934.1|	flavoprotein FAD oxidoreductase	H16_B0777	1.671	3.77e-14
gi|116694860|ref|YP_729071.1|	Acyl-CoA transferase/carnitine dehydratase	H16_B0914	1.75602	1.98e-06
gi|116694562|ref|YP_728773.1|	glycerate dehydrogenase	hprA	1.72539	6.28e-08
gi|116695654|ref|YP_841230.1|	NAD(P) transhydrogenase subunit alpha	pntA	1.71174	2.68e-08
gi|113867285|ref|YP_725774.1|	NAD(P) transhydrogenase subunit beta	pntB2	1.73942	9.32e-08
gi|113867654|ref|YP_726143.1|	bo3-type quinol oxidase, subunit II	cyoA2	1.75324	1.62e-08
gi|116694339|ref|YP_728550.1|	Acetyl-CoA synthetase (NDP-forming)	H16_B0386	1.75043	1.36e-10
gi|116694722|ref|YP_728933.1|	nitrate reductase [NADH]	H16_B0776	1.70981	2.83e-25
gi|116694090|ref|YP_728301.1|	2,5-dioxovalerate dehydrogenase/2-oxoglutarate semialdehyde dehydrogenase	H16_B0130	1.84653	4.87e-06
gi|116696164|ref|YP_841740.1|	nitrilotriacetate monooxygenase component A	H16_B2228	1.82689	1.01e-06
gi|116695685|ref|YP_841261.1|	acyl-CoA transferase/carnitine dehydratase	H16_B1749	1.82455	4.8e-08
gi|116695753|ref|YP_841329.1|	L-lactate cytochrome c reductase	lldD	1.86248	5.12e-07
gi|116694793|ref|YP_729004.1|	Acyl-CoA transferase/carnitine dehydratase	H16_B0847	1.84134	2.52e-08
gi|113867798|ref|YP_726287.1|	NADH dehydrogenase	nrcN	1.88293	2.83e-08
gi|116695380|ref|YP_840956.1|	6-carboxyhexanoate-CoA ligase	H16_B1438	1.92772	2.54e-08
gi|116694049|ref|YP_728260.1|	acyl-CoA transferase/carnitine dehydratase	H16_B0089	1.95058	4.74e-09
gi|116695805|ref|YP_841381.1|	cytochrome c, mono-and diheme variants	H16_B1869	2.03185	1.17e-06
gi|113869319|ref|YP_727808.1|	aerobic-type carbon monoxide dehydrogenase large subunit	coxL5	2.0565	1.06e-07
gi|38637677|ref|NP_942651.1|	rubredoxin	hoxR	1.90753	8.9e-25
gi|116694592|ref|YP_728803.1|	hypothetical protein H16_B0641	H16_B0641	2.0381	4.82e-07
gi|116695025|ref|YP_840601.1|	hypothetical protein H16_B1080, partial	H16_B1080	1.94744	3.16e-10
gi|113867726|ref|YP_726215.1|	quinoline 2-oxidoreductase, large subunit	qorL1	1.99761	4.84e-11
gi|116695853|ref|YP_841429.1|	aldehyde dehydrogenase	H16_B1917	2.03018	1.36e-07
gi|113868474|ref|YP_726963.1|	glycerol kinase	h16_A2507	2.04414	5.27e-10
gi|113869485|ref|YP_727974.1|	indolepyruvate ferredoxin oxidoreductase	porG	1.9749	1.71e-16
gi|116696204|ref|YP_841780.1|	respiratory nitrate reductase gamma chain (NarI)	narI2	2.09796	1.15e-06
gi|38637689|ref|NP_942663.1|	regulatory [NiFe] hydrogenase large subunit	hoxC	2.28656	3.44e-09
gi|116696179|ref|YP_841755.1|	ferredoxin	H16_B2243	2.31424	6.57e-05
gi|38637673|ref|NP_942647.1|	protease	hoxM	1.98471	3.38e-19
gi|116696183|ref|YP_841759.1|	hypothetical protein H16_B2247	H16_B2247	2.04095	5.71e-11
gi|113868175|ref|YP_726664.1|	hydrogenase 4 subunit F	h16_A2199	2.04697	7.64e-17
gi|116694498|ref|YP_728709.1|	2-hydroxymuconic semialdehyde dehydrogenase	H16_B0547	2.10184	1.66e-08
gi|38637669|ref|NP_942643.1|	membrane-bound [NiFe] hydrogenase small subunit	hoxK	2.12331	4.71e-11
gi|116695875|ref|YP_841451.1|	putative phenylacetaldehyde dehydrogenase	feaB	2.01501	1.46e-18
gi|113869293|ref|YP_727782.1|	aldehyde dehydrogenase	h16_A3345	1.99698	5.17e-32
gi|116694853|ref|YP_729064.1|	Acyl-CoA transferase/carnitine dehydratase	H16_B0907	2.07213	3.56e-12
gi|113868176|ref|YP_726665.1|	formate hydrogenlyase subunit 5	h16_A2200	2.05571	2.56e-19
gi|38637688|ref|NP_942662.1|	regulatory [NiFe] hydrogenase small subunit	hoxB	2.15642	7.75e-08
gi|116695771|ref|YP_841347.1|	aldehyde dehydrogenase family protein	H16_B1835	2.13098	2.58e-09
gi|116696178|ref|YP_841754.1|	putative oxidoreductase	H16_B2242	2.15686	4.1e-08
gi|116694324|ref|YP_728535.1|	pimeloyl-CoA synthetase	pimA	2.25875	3.84e-08
gi|113867941|ref|YP_726430.1|	benzoate 1,2-dioxygenase electron transfer protein	benC	2.32797	5.72e-07
gi|116694976|ref|YP_729187.1|	NADPH:quinone reductase or related Zn-dependent oxidoreductase	H16_B1031	2.17454	8.16e-16
gi|113868109|ref|YP_726598.1|	3-isopropylmalate dehydrogenase	leuB2	2.2399	1.81e-09
gi|38637670|ref|NP_942644.1|	membrane-bound [NiFe] hydrogenase large subunit	hoxG	2.24226	0.00302221
gi|38637932|ref|NP_942906.1|	respiratory nitrate reductase subunit	narH	2.27775	9.55e-09
gi|116696201|ref|YP_841777.1|	respiratory nitrate reductase alpha chain (NarG)	narG2	2.30634	6.18e-10
gi|116694919|ref|YP_729130.1|	acyl-CoA transferase/carnitine dehydratase	H16_B0974	2.37066	2.57e-07
gi|116695403|ref|YP_840979.1|	bd-type quinol oxidase subunit I	cydA2	2.30867	3.25e-10
gi|38637931|ref|NP_942905.1|	respiratory nitrate reductase catalytic subunit	narG	2.31797	1.33e-10
gi|113868475|ref|YP_726964.1|	glycerol-3-phosphate dehydrogenase	h16_A2508	2.28848	9.05e-13
gi|116695834|ref|YP_841410.1|	putative xanthine dehydrogenase subunit	xdhB2	2.19448	5.86e-31
gi|113867559|ref|YP_726048.1|	acyl-CoA transferase/carnitine dehydratase	h16_A1548	2.36188	4.68e-08
gi|116695815|ref|YP_841391.1|	aldehyde dehydrogenase, NAD(P)-dependent	H16_B1879	2.34299	3.64e-09
gi|116694633|ref|YP_728844.1|	acyl-CoA transferase/carnitine dehydratase	H16_B0682	2.32751	5.16e-10
gi|113867018|ref|YP_725507.1|	FAD/FMN-containing dehydrogenase	h16_A0996	2.21555	1.63e-36
gi|116696456|ref|YP_842032.1|	quinone oxidoreductase	H16_B2520	2.45708	1.07e-07
gi|116695001|ref|YP_840577.1|	cytochrome c, mono-or diheme variant	cccA	2.30245	1.88e-28
gi|116696202|ref|YP_841778.1|	respiratory nitrate reductase beta chain (NarH)	narH2	2.48975	2.36e-08
gi|113866467|ref|YP_724956.1|	aerobic-type carbon monoxide dehydrogenase large subunit	coxL1	2.30694	8.15e-26
gi|116694696|ref|YP_728907.1|	4-hydroxybenzoyl-CoA reductase 2Fe-2S iron-sulfur cluster subunit C	hcrC	2.66883	4.62e-07
gi|113867690|ref|YP_726179.1|	D-lactate dehydrogenase	ldhA2	3.04874	2.88e-06
gi|116694495|ref|YP_728706.1|	phenol hydroxylase P5 protein	poxF	2.54718	2.1e-09
gi|116695822|ref|YP_841398.1|	ferredoxin	H16_B1886	2.52963	1.62e-10
gi|116695776|ref|YP_841352.1|	acyl-CoA transferase/carnitine dehydratase	H16_B1840	2.51738	4.25e-12
gi|116695311|ref|YP_840887.1|	Acetyl-CoA hydrolase/transferase	H16_B1368	2.59547	1.07e-09
gi|113867706|ref|YP_726195.1|	FAD binding domain-containing protein	h16_A1702	2.82325	3.47e-08
gi|113867707|ref|YP_726196.1|	aerobic-type carbon monoxide dehydrogenase subunits L and G	coxL3	2.67486	8.94e-14
gi|113867663|ref|YP_726152.1|	isoquinoline 1-oxidoreductase,molybdopterin-binding subunit B	iorB1	2.55613	1.81e-30
gi|116695320|ref|YP_840896.1|	aerobic-type carbon monoxide dehydrogenase large subunit	coxL6	2.59964	9.03e-42
gi|113867725|ref|YP_726214.1|	aerobic-type carbon monoxide dehydrogenase 2Fe-2S iron-sulfur subunit	coxS4	3.05457	3.95e-08
gi|116695487|ref|YP_841063.1|	FAD-dependent oxidoreductase	H16_B1546	2.64747	3.27e-43
gi|116695833|ref|YP_841409.1|	putative xanthine dehydrogenase subunit	xdhA2	2.76426	2.83e-15
gi|116696358|ref|YP_841934.1|	proton/sodium-dicarboxylate symporter	gltP3	2.80914	2.66e-20
gi|116695321|ref|YP_840897.1|	aerobic-type carbon monoxide dehydrogenase 2Fe-2S iron-sulfur subunit	coxS6	2.80032	4.01e-21
gi|116695545|ref|YP_841121.1|	6-hydroxy-D-nicotine oxidase	H16_B1606	2.78498	3.62e-49
gi|38637729|ref|NP_942703.1|	[NiFe] hydrogenase small subunit	PHG064	2.8681	5.05e-25
gi|116696169|ref|YP_841745.1|	2-oxoisovalerate dehydrogenase E1 component subunit alpha	bkdA1	2.94564	6.69e-25
gi|38637754|ref|NP_942728.1|	NAD-reducing hydrogenase diaphorase moiety small subunit	hoxU	3.01006	0.0141902
gi|116696356|ref|YP_841932.1|	proton/sodium-dicarboxylate symporter	gltP4	3.12684	1.76e-22
gi|113866466|ref|YP_724955.1|	carbon monoxide dehydrogenase homolog, medium chain	coxM1	3.06952	4.92e-36
gi|116695997|ref|YP_841573.1|	bb3-type cytochrome oxidase, subunit I	coxN	3.16698	3.69e-28
gi|38637755|ref|NP_942729.1|	NAD-reducing hydrogenase moiety large subunit	hoxY	3.17036	0.00110455
gi|116695848|ref|YP_841424.1|	benzoyl-CoA dioxygenase A	boxA	3.19742	8.57e-52
gi|116695136|ref|YP_840712.1|	methylmalonate-semialdehyde dehydrogenase	mmsA3	3.24512	3.3e-41
gi|116695570|ref|YP_841146.1|	phosphate acetyltransferase	pta1	3.21128	5.25e-56
gi|113867664|ref|YP_726153.1|	isoquinoline 1-oxidoreductase, 2Fe-2S-binding subunit A	iorA1	3.76721	1.03e-31
gi|38637756|ref|NP_942730.1|	NAD-reducing hydrogenase moiety large subunit	hoxH	3.69378	0.00271997
gi|38637753|ref|NP_942727.1|	NAD-reducing hydrogenase diaphorase moiety large subunit	hoxF	3.70948	0.00281087
gi|116696170|ref|YP_841746.1|	2-oxoisovalerate dehydrogenase E1 component subunit beta	bkdA2	3.93719	2.54e-23
gi|38637877|ref|NP_942851.1|	periplasmic nitrate reductase transmembrane protein	napC	3.74245	7.84e-50
gi|116695832|ref|YP_841408.1|	putative xanthine dehydrogenase subunit,iron-sulfur subunit	xdhC2	4.00575	3.9e-25
gi|38637730|ref|NP_942704.1|	[NiFe] hydrogenase large subunit	PHG065	4.02029	1.54e-52
gi|116696171|ref|YP_841747.1|	branched-chain alpha-keto acid dehydrogenase subunit E2	bkdB	4.37328	1.29e-21
gi|116694971|ref|YP_729182.1|	bo3-type chinol oxidase, subunit I	cyoB3	4.0779	4.18e-62
gi|116695998|ref|YP_841574.1|	bb3-type cytochrome oxidase, subunit II	coxM	4.12433	2.66e-55
gi|116694970|ref|YP_729181.1|	bo3-type chinol oxidase	cyoA3	4.18355	2.15e-65
gi|116695896|ref|YP_841472.1|	aldehyde dehydrogenase	exaC	4.34232	1.31e-74
gi|116695995|ref|YP_841571.1|	bb3-type cytochrome oxidase subunit III	coxP	4.96368	4.9e-69
gi|116694986|ref|YP_729197.1|	ABC-type transporter, ATPase component	H16_B1041	5.46678	5.65e-43
gi|116694973|ref|YP_729184.1|	bo3-type chinol oxidase, subunit IV	cyoD3	5.33199	3e-102
gi|38637883|ref|NP_942857.1|	cytochrome C biogenesis protein	ccmG	5.49687	2.51e-107
gi|116694972|ref|YP_729183.1|	bo3-type chinol oxidase, subunit III	cyoC3	5.59604	5.68e-80
gi|116694105|ref|YP_728316.1|	acetoin dehydrogenase E1 component beta-subunit	acoB	5.57101	1.07e-83
gi|38637875|ref|NP_942849.1|	nitrate reductase catalytic subunit	napA	5.67842	1.9e-88
gi|116694104|ref|YP_728315.1|	acetoin dehydrogenase E1 component alpha-subunit	acoA	5.86606	8.44e-100
gi|116694106|ref|YP_728317.1|	branched-chain alpha-keto acid dehydrogenase subunit E2	acoC	5.91447	7.43e-103
[D] Cell cycle control, cell division, chromosome partitioning
gi|116693996|ref|YP_728207.1|	putative exopolysaccharide biosynthesis protein	H16_B0036	0.382586	0.0232899
gi|38637906|ref|NP_942880.1|	iron-sulfur cluster repair di-iron protein	norA	0.578383	0.0320252
gi|116695968|ref|YP_841544.1|	chromosome partitioning ATPase	H16_B2032	0.752371	7.41e-05
gi|116696260|ref|YP_841836.1|	iron-sulfur cluster repair di-iron protein	norA2	1.02448	0.00101716
gi|116693982|ref|YP_728193.1|	protein tyrosin kinase involved in exopolysaccharide biosynthesis	wzc	1.57012	6.78e-13
gi|113867839|ref|YP_726328.1|	hypothetical protein H16_A1857	h16_A1857	1.70415	2.21e-07
gi|116693972|ref|YP_728183.1|	EPS I polysaccharide export protein, putative tyrosine-protein kinase	H16_B0012	2.81739	1.69e-22
[E] Amino acid transport and metabolism
gi|113867506|ref|YP_725995.1|	aromatic amino acid aminotransferase	h16_A1494	0.420611	0.0199109
gi|113867514|ref|YP_726003.1|	DMT family permease	h16_A1503	0.435691	0.0199747
gi|113868980|ref|YP_727469.1|	ABC transporter ATPase	livF2	0.445689	0.020388
gi|116695977|ref|YP_841553.1|	ABC transporter periplasmic protein	H16_B2041	0.457846	0.0114696
gi|116694770|ref|YP_728981.1|	D-3-phosphoglycerate dehydrogenase	serA4	0.461376	0.00733729
gi|113867432|ref|YP_725921.1|	ABC transporter ATPase	h16_A1418	0.50033	0.0133897
gi|116696130|ref|YP_841706.1|	glutamate synthase [NADPH], glutamate synthase amidotransferase subunit	gltB2	0.531938	0.0067076
gi|116696127|ref|YP_841703.1|	glutamine synthetase	glnA3	0.531314	0.00637302
gi|113867425|ref|YP_725914.1|	anaerobic benzoate catabolism transcriptional regulator	h16_A1411	0.529065	0.011779
gi|113867535|ref|YP_726024.1|	ABC transporter ATPase	h16_A1524	0.528677	0.00149127
gi|113867534|ref|YP_726023.1|	ABC transporter ATPase	h16_A1523	0.539075	0.00304481
gi|116695027|ref|YP_840603.1|	aromatic amino acid APC transporter	aroP	0.538791	0.00131901
gi|113867988|ref|YP_726477.1|	alanine dehydrogenase	ald	0.541461	0.00136562
gi|113868982|ref|YP_727471.1|	ABC transporter permease	livM2	0.590028	0.00878153
gi|113866757|ref|YP_725246.1|	MFS family transporter	h16_A0730	0.562815	0.000314977
gi|113868981|ref|YP_727470.1|	ABC transporter ATPase	livG2	0.585433	0.00517991
gi|116696475|ref|YP_842051.1|	hypothetical protein H16_B2539	H16_B2539	0.599411	0.00834449
gi|116695887|ref|YP_841463.1|	ABC transporter ATPase	H16_B1951	0.582942	0.0130909
gi|116694929|ref|YP_729140.1|	gamma-glutamyltransferase 2	ggt2c	0.585635	0.0101036
gi|116695118|ref|YP_840694.1|	MFS transporter	H16_B1173	0.602351	0.00117341
gi|116695308|ref|YP_840884.1|	1-aminocyclopropane-1-carboxylate deaminase	acd	0.612191	0.00497035
gi|113867021|ref|YP_725510.1|	aminopeptidase N	pepN	0.614735	0.00121153
gi|113867536|ref|YP_726025.1|	amino acid ABC transporter permease	h16_A1525	0.626769	0.00222433
gi|113867531|ref|YP_726020.1|	ABC transporter periplasmic protein	h16_A1520	0.647607	0.00134478
gi|116694069|ref|YP_728280.1|	ABC-type transporter, ATPase component	H16_B0109	0.679653	0.0141019
gi|113867533|ref|YP_726022.1|	ABC-type transporter, permease component	h16_A1522	0.667889	5.27e-05
gi|113868076|ref|YP_726565.1|	ABC transporter permease	dppC1	0.697849	0.00936258
gi|38638047|ref|NP_943021.1|	muconolactone transporter	mmlH	0.726627	0.0146698
gi|113866721|ref|YP_725210.1|	major facilitator superfamily transporter MHS family protein	h16_A0694	0.724895	1.86e-05
gi|116694546|ref|YP_728757.1|	4-hydroxy-2-ketovalerate aldolase	bpHI	0.741174	0.00678034
gi|113868824|ref|YP_727313.1|	transglutaminase-like enzyme	h16_A2868	0.792012	0.00124441
gi|113867600|ref|YP_726089.1|	MocR family transcriptional regulator	h16_A1589	0.794585	1e-05
gi|113866857|ref|YP_725346.1|	monoamine oxidase (flavin containing)	maoB	0.821821	0.0150195
gi|113867323|ref|YP_725812.1|	ABC transporter ATPase	h16_A1304	0.839133	0.010243
gi|113866137|ref|YP_724626.1|	lactoylglutathione lyase or related lyase	h16_A0106	0.82942	1.16e-05
gi|113868773|ref|YP_727262.1|	tryptophan 2,3-dioxygenase	tdo1	0.829895	4.3e-07
gi|116695915|ref|YP_841491.1|	putative threonine efflux protein	H16_B1979	0.849262	0.000529046
gi|116695420|ref|YP_840996.1|	ABC transporter ATPase	H16_B1478	0.88547	0.0117263
gi|116694765|ref|YP_728976.1|	2-amino-3-ketobutyrate coenzyme A ligase	kbl	0.855477	3.15e-06
gi|116695975|ref|YP_841551.1|	ABC transporter ATPase	H16_B2039	0.896012	0.00919362
gi|116696087|ref|YP_841663.1|	hypothetical protein H16_B2151	H16_B2151	0.864342	7.03e-06
gi|113868077|ref|YP_726566.1|	ABC transporter permease	dppB1	0.931357	0.00810062
gi|116694036|ref|YP_728247.1|	ABC transporter permease	H16_B0076	0.912748	0.00518637
gi|113867104|ref|YP_725593.1|	urease subunit alpha	ureC	0.905552	7.87e-05
gi|116694255|ref|YP_728466.1|	threonine synthase	H16_B0301	0.919693	0.000121787
gi|113867485|ref|YP_725974.1|	ABC transporter ATPase	h16_A1471	0.945966	0.00813298
gi|116694750|ref|YP_728961.1|	ABC-type transporter, permease component	H16_B0804	0.952185	0.00264884
gi|113866797|ref|YP_725286.1|	ABC transporter periplasmic protein	h16_A0771	0.922175	9.98e-07
gi|113867255|ref|YP_725744.1|	isopropylmalate isomerase large subunit	leuC1	0.940501	0.000607402
gi|113869251|ref|YP_727740.1|	ABC transporter periplasmic protein	h16_A3298	0.988578	0.00163839
gi|116695826|ref|YP_841402.1|	amino acid ABC transporter permease	H16_B1890	0.92526	8e-08
gi|113866722|ref|YP_725211.1|	urocanate hydratase	hutU2	0.94863	4.44e-06
gi|113867409|ref|YP_725898.1|	ornithine cyclodeaminase	arcB	0.954128	8.67e-06
gi|116695473|ref|YP_841049.1|	oxidoreductase	H16_B1532	0.981067	0.000208349
gi|116695950|ref|YP_841526.1|	acetylornithine deacetylase/succinyl-diaminopimelate desuccinylase-like protein	H16_B2014	0.95255	2.19e-08
gi|116694417|ref|YP_728628.1|	D-3-phosphoglycerate dehydrogenase	serA3	0.953452	2.07e-06
gi|113868713|ref|YP_727202.1|	ABC transporter permease	h16_A2755	0.994568	0.00383419
gi|116695889|ref|YP_841465.1|	2-aminoethylphosphonate--pyruvate transaminase	H16_B1953	0.989541	0.000409492
gi|113868965|ref|YP_727454.1|	gluconate permease	gntP	1.00835	0.00380942
gi|113867938|ref|YP_726427.1|	MocR family transcriptional regulator	h16_A1958	0.968183	7.04e-09
gi|116695541|ref|YP_841117.1|	ABC-type transporter, permease component	H16_B1602	0.997842	0.000330483
gi|116694926|ref|YP_729137.1|	4-aminobutyrate aminotransferase	gabT	0.990479	6.88e-05
gi|113867599|ref|YP_726088.1|	ABC-type transporter, fused periplasmic and permease components	h16_A1588	0.987044	3.98e-07
gi|116696128|ref|YP_841704.1|	glutamine amidotransferases class-II	glxb	1.00169	0.000239194
gi|116695086|ref|YP_840662.1|	MFS transporter	H16_B1141	0.987983	1.26e-06
gi|116694301|ref|YP_728512.1|	D-3-phosphoglycerate dehydrogenase	serA2	1.03817	0.00119493
gi|116694037|ref|YP_728248.1|	ABC transporter periplasmic protein	H16_B0077	1.05053	0.00201805
gi|116695946|ref|YP_841522.1|	ABC transporter permease	livM3	1.07666	0.00654747
gi|116695419|ref|YP_840995.1|	ABC transporter permease	H16_B1477	1.06409	0.0037879
gi|113867698|ref|YP_726187.1|	histidinol dehydrogenase	h16_A1694	1.0586	0.000877597
gi|113868623|ref|YP_727112.1|	threonine efflux protein	h16_A2664	1.01742	7.52e-08
gi|113867263|ref|YP_725752.1|	ABC transporter ATPase	h16_A1244	1.06129	0.000299856
gi|116693992|ref|YP_728203.1|	acetyltransferase	wbpD	1.05736	2.1e-05
gi|113867737|ref|YP_726226.1|	acetylornithine deacetylase/succinyl-diaminopimelate desuccinylase-like protein	h16_A1734	1.07891	7.29e-08
gi|113868971|ref|YP_727460.1|	urocanate hydratase	hutU1	1.07451	1.44e-09
gi|113866810|ref|YP_725299.1|	gamma-glutamyltransferase 2	ggt2a	1.08042	3.31e-09
gi|116695069|ref|YP_840645.1|	ABC-type transporter	H16_B1124	1.12037	0.000778837
gi|116696484|ref|YP_842060.1|	putative threonine efflux protein	H16_B2548	1.10569	0.000142439
gi|116696430|ref|YP_842006.1|	hydroxymethylglutaryl-CoA lyase	hmgL2	1.12258	0.000874629
gi|116695851|ref|YP_841427.1|	anaerobic benzoate catabolism transcriptional regulator	boxR	1.10699	6.87e-09
gi|116694961|ref|YP_729172.1|	isocitrate dehydrogenase [NAD]	icd3	1.0983	4.49e-12
gi|116695456|ref|YP_841032.1|	cysteine desulfurase (SufS)	sufS	1.1261	9.91e-06
gi|116694667|ref|YP_728878.1|	ABC transporter ATPase	dppF3	1.13145	7.95e-08
gi|113867259|ref|YP_725748.1|	ABC transporter periplasmic protein	h16_A1240	1.17828	0.00103164
gi|116694837|ref|YP_729048.1|	dihydrodipicolinate synthase	dapA3	1.15011	8.51e-05
gi|116694671|ref|YP_728882.1|	ABC transporter permease	dppB3	1.15575	1.99e-05
gi|113867321|ref|YP_725810.1|	ABC transporter permease	h16_A1302	1.19134	0.00143655
gi|113866789|ref|YP_725278.1|	ABC-type transporter, ATPase component	h16_A0762	1.14041	2.37e-07
gi|116695766|ref|YP_841342.1|	ABC transporter permease	H16_B1830	1.19889	7.93e-05
gi|113867256|ref|YP_725745.1|	isopropylmalate isomerase small subunit	leuD	1.23766	0.00273593
gi|116694753|ref|YP_728964.1|	ABC transporter ATPase	H16_B0807	1.2824	0.00344014
gi|116695945|ref|YP_841521.1|	ABC transporter permease	livH3	1.23368	0.000481271
gi|116695787|ref|YP_841363.1|	glucose-methanol-choline oxidoreductase	H16_B1851	1.21453	2.07e-05
gi|116694524|ref|YP_728735.1|	hypothetical protein H16_B0573	H16_B0573	1.23044	3.34e-08
gi|116695827|ref|YP_841403.1|	MocR family transcriptional regulator	H16_B1891	1.23582	1.22e-07
gi|113866871|ref|YP_725360.1|	L-amino-acid oxidase	lao1	1.27963	0.00014202
gi|113866320|ref|YP_724809.1|	ABC transporter ATPase	h16_A0290	1.22846	1.06e-08
gi|116695755|ref|YP_841331.1|	D-3-phosphoglycerate dehydrogenase	serA6	1.27038	0.00012453
gi|116694168|ref|YP_728379.1|	dihydrodipicolinate synthase	dapA2	1.27968	0.000116409
gi|113867319|ref|YP_725808.1|	ABC transporter periplasmic protein	h16_A1300	1.28356	4.72e-05
gi|113869489|ref|YP_727978.1|	methylmalonyl CoA epimerase	h16_A3551	1.25093	8.17e-10
gi|113866883|ref|YP_725372.1|	D-amino-acid dehydrogenase	dadA4	1.30084	7.86e-05
gi|116694868|ref|YP_729079.1|	aminopeptidase P ( Xaa-Pro aminopeptidase)	pepP	1.32187	6.46e-05
gi|116694450|ref|YP_728661.1|	ABC-type transporter, periplasmic component	H16_B0499	1.3786	0.000657915
gi|116694096|ref|YP_728307.1|	cysteine desulfurase	H16_B0136	1.38301	0.00052886
gi|116694070|ref|YP_728281.1|	ABC transporter permease	H16_B0110	1.35177	6.75e-06
gi|113867133|ref|YP_725622.1|	benzoylformate decarboxylase	h16_A1113	1.33083	1.83e-08
gi|113867099|ref|YP_725588.1|	ABC transporter ATPase	h16_A1079	1.36924	6.4e-05
gi|116694569|ref|YP_728780.1|	glutamine synthetase	glnA2	1.35972	1.36e-09
gi|116694908|ref|YP_729119.1|	ABC-type transporter, periplasmic component	H16_B0963	1.33536	1.83e-14
gi|116694669|ref|YP_728880.1|	ABC transporter periplasmic protein	dppA3	1.38538	3e-10
gi|116694452|ref|YP_728663.1|	ABC transporter ATPase	H16_B0501	1.52234	0.0011961
gi|116694754|ref|YP_728965.1|	ABC-type transporter, periplasmic component	H16_B0808	1.44469	5.75e-05
gi|113867264|ref|YP_725753.1|	ABC transporter ATPase	h16_A1245	1.4293	2.53e-05
gi|113867640|ref|YP_726129.1|	major facilitator superfamily transporter AAHS family protein	h16_A1629	1.40434	3.59e-08
gi|116696070|ref|YP_841646.1|	APC transporter	H16_B2134	1.46221	1.55e-06
gi|116694073|ref|YP_728284.1|	DMT family permease	H16_B0113	1.42476	7.4e-12
gi|113867260|ref|YP_725749.1|	ABC transporter permease	h16_A1241	1.45629	1.16e-05
gi|113867322|ref|YP_725811.1|	ABC transporter ATPase	h16_A1303	1.52386	0.000339566
gi|116694686|ref|YP_728897.1|	hypothetical protein H16_B0735	H16_B0735	1.4394	3.61e-08
gi|113869599|ref|YP_728088.1|	choline dehydrogenase	betA4	1.4384	4.34e-14
gi|116695399|ref|YP_840975.1|	hypothetical protein H16_B1457	H16_B1457	1.44075	1.47e-13
gi|113867791|ref|YP_726280.1|	4-hydroxy-2-ketovalerate aldolase	mhpE2	1.51587	1.9e-05
gi|113867666|ref|YP_726155.1|	choline dehydrogenase	betA3	1.46197	2.07e-11
gi|116694303|ref|YP_728514.1|	extra-cytoplasmic solute receptor	H16_B0349	1.52309	2.47e-05
gi|113868904|ref|YP_727393.1|	ABC transporter periplasmic protein	h16_A2949	1.51179	5.32e-06
gi|116694670|ref|YP_728881.1|	ABC transporter permease	dppC3	1.48762	2.73e-07
gi|116695973|ref|YP_841549.1|	ABC transporter permease	H16_B2037	1.49434	4.67e-08
gi|113866884|ref|YP_725373.1|	major facilitator superfamily transporter AAHS family protein	h16_A0858	1.53939	3.49e-06
gi|113867095|ref|YP_725584.1|	ABC transporter periplasmic protein	h16_A1075	1.55474	2.64e-07
gi|116694885|ref|YP_729096.1|	hypothetical protein H16_B0940	H16_B0940	1.50503	2.23e-12
gi|113868060|ref|YP_726549.1|	ABC transporter periplasmic protein	h16_A2082	1.59618	1.3e-05
gi|113869030|ref|YP_727519.1|	major facilitator superfamily transporter MHS family protein	h16_A3076	1.53757	1.29e-11
gi|116694243|ref|YP_728454.1|	major facilitator superfamily transporter DHA2 family protein	H16_B0288	1.55486	7.38e-10
gi|113867561|ref|YP_726050.1|	3-isopropylmalate dehydratase small subunit	leuD2	1.61583	2.96e-05
gi|116695072|ref|YP_840648.1|	ABC transporter permease	H16_B1127	1.55744	4.8e-11
gi|116694566|ref|YP_728777.1|	HMG-like protein	H16_B0615	1.58118	5.23e-08
gi|116694503|ref|YP_728714.1|	4-hydroxy-2-ketovalerate aldolase	mhpE1	1.61181	7.13e-07
gi|116695083|ref|YP_840659.1|	major facilitator transporter	H16_B1138	1.61203	4.38e-07
gi|116696503|ref|YP_842079.1|	phosphogluconate dehydratase	edd2	1.57711	1.37e-15
gi|116695974|ref|YP_841550.1|	ABC transporter permease	H16_B2038	1.6419	3.13e-06
gi|116695894|ref|YP_841470.1|	putative threonine efflux protein	H16_B1958	1.67048	1.81e-05
gi|113866101|ref|YP_724590.1|	major facilitator superfamily transporter ACS family protein	h16_A0070	1.68652	6.28e-06
gi|113868905|ref|YP_727394.1|	ABC transporter permease	h16_A2950	1.69716	2.23e-05
gi|116696425|ref|YP_842001.1|	ABC-type transporter, permease component	H16_B2489	1.73071	4.99e-05
gi|116695109|ref|YP_840685.1|	phosphoserine phosphatase	serB3	1.63886	4.83e-08
gi|113868714|ref|YP_727203.1|	ABC transporter ATPase	h16_A2756	1.69861	5.18e-06
gi|113866867|ref|YP_725356.1|	D-amino-acid dehydrogenase	dadA3	1.64225	1.84e-14
gi|113868906|ref|YP_727395.1|	ABC transporter permease	h16_A2951	1.7516	4.1e-05
gi|116694751|ref|YP_728962.1|	ABC transporter permease	H16_B0805	1.76921	4.95e-05
gi|116695829|ref|YP_841405.1|	D-amino-acid dehydrogenase	dadA7	1.66665	2e-11
gi|113868061|ref|YP_726550.1|	ABC transporter permease	h16_A2083	1.81846	8.88e-05
gi|116696067|ref|YP_841643.1|	choline dehydrogenase	betA1	1.70282	3.84e-10
gi|113867560|ref|YP_726049.1|	isopropylmalate isomerase large subunit	leuC2	1.7598	3.58e-06
gi|116695773|ref|YP_841349.1|	ABC-type transporter, periplasmic component	H16_B1837	1.74081	1.55e-08
gi|116695976|ref|YP_841552.1|	ABC transporter ATPase	H16_B2040	1.79432	1.37e-05
gi|116695071|ref|YP_840647.1|	ABC transporter permease	H16_B1126	1.78821	3.26e-06
gi|116695767|ref|YP_841343.1|	dihydrodipicolinate synthase (DapA)	dapA4	1.78725	1.99e-06
gi|113866796|ref|YP_725285.1|	D-amino acid dehydrogenase small subunit	dadA2	1.72417	3.16e-20
gi|113867254|ref|YP_725743.1|	hydroxymethylglutaryl-CoA lyase	mvaB	1.78167	4.11e-07
gi|113866318|ref|YP_724807.1|	ABC transporter permease	h16_A0288	1.73963	6.17e-13
gi|113867553|ref|YP_726042.1|	ABC transporter ATPase	h16_A1542	1.98526	0.000146758
gi|116695788|ref|YP_841364.1|	major facilitator superfamily transporter MHS family protein	H16_B1852	1.79154	1.16e-09
gi|113867320|ref|YP_725809.1|	ABC transporter permease	h16_A1301	1.8385	2.05e-06
gi|116694668|ref|YP_728879.1|	ABC transporter ATPase	dppD3	1.78493	6.96e-10
gi|113868084|ref|YP_726573.1|	carbamoyl phosphate synthase-like protein	carB1	1.76115	2.71e-18
gi|113867552|ref|YP_726041.1|	ABC-type transporter, permease component	h16_A1541	1.86229	5.81e-06
gi|116694033|ref|YP_728244.1|	ABC-type transporter	H16_B0073	1.85878	2.49e-06
gi|113867101|ref|YP_725590.1|	urease subunit gamma	ureA	1.92912	1.9e-05
gi|113867883|ref|YP_726372.1|	cysteine synthase A	cysK2	1.77124	9.71e-27
gi|113866310|ref|YP_724799.1|	methylmalonyl-CoA mutase	sbm1	1.76703	2.32e-21
gi|116695542|ref|YP_841118.1|	ABC-type transporter, ATPase component	H16_B1603	1.83551	2.63e-08
gi|116694455|ref|YP_728666.1|	ABC-type transporter, permease component	H16_B0504	1.88628	9.56e-07
gi|116695070|ref|YP_840646.1|	ABC transporter ATPase	H16_B1125	1.85766	2.26e-07
gi|113867550|ref|YP_726039.1|	ABC transporter periplasmic protein	h16_A1539	1.9628	1.29e-05
gi|116695890|ref|YP_841466.1|	hypothetical protein H16_B1954	H16_B1954	1.89756	2.34e-07
gi|113867261|ref|YP_725750.1|	ABC transporter permease	h16_A1242	1.8845	3.78e-09
gi|113866319|ref|YP_724808.1|	ABC transporter periplasmic protein	h16_A0289	1.84646	9.34e-19
gi|113867096|ref|YP_725585.1|	ABC-type transporter, permease component	h16_A1076	1.9543	4.75e-07
gi|113867373|ref|YP_725862.1|	NAD-specific glutamate dehydrogenase	gudB	1.86618	3.17e-15
gi|113867955|ref|YP_726444.1|	S-adenosylmethionine synthetase	metK2	1.85863	1.01e-22
gi|116695817|ref|YP_841393.1|	ornithine cyclodeaminase	H16_B1881	1.9138	1.4e-09
gi|116694035|ref|YP_728246.1|	ABC transporter permease	H16_B0075	1.98122	4.25e-07
gi|113868772|ref|YP_727261.1|	L-kynurenine hydrolase	kynU	1.89588	7.12e-21
gi|113868715|ref|YP_727204.1|	ABC transporter periplasmic protein	h16_A2757	2.01458	3.67e-07
gi|116696003|ref|YP_841579.1|	major facilitator superfamily transporter MHS family protein	H16_B2067	1.94144	3.93e-13
gi|113868062|ref|YP_726551.1|	ABC transporter permease	h16_A2084	2.03861	3.11e-07
gi|116695765|ref|YP_841341.1|	ABC transporter ATPase	H16_B1829	2.01398	4.6e-08
gi|116694689|ref|YP_728900.1|	ring-cleavage extradiol dioxygenase	H16_B0738	1.99999	1.33e-09
gi|113868712|ref|YP_727201.1|	ABC transporter permease	h16_A2754	2.12069	3.3e-06
gi|116694091|ref|YP_728302.1|	5-dehydro-4-deoxyglucarate dehydratase	H16_B0131	2.06694	1.08e-07
gi|113867488|ref|YP_725977.1|	ABC transporter periplasmic protein	h16_A1474	2.05623	1.44e-11
gi|116694454|ref|YP_728665.1|	ABC-type transporter, permease component	H16_B0503	2.13714	3.95e-07
gi|116694823|ref|YP_729034.1|	4-hydroxybenzoate transporter	pcaK2	2.12065	2.1e-10
gi|116695115|ref|YP_840691.1|	aminotransferase class-V	H16_B1170	2.20408	1.28e-07
gi|113867486|ref|YP_725975.1|	ABC transporter permease	h16_A1472	2.1216	1.02e-09
gi|113867097|ref|YP_725586.1|	ABC transporter permease	h16_A1077	2.21624	1.06e-07
gi|116694787|ref|YP_728998.1|	D-3-phosphoglycerate dehydrogenase	serA5	2.14676	3.47e-15
gi|116694605|ref|YP_728816.1|	biphenyl-2,3-diol 1,2-dioxygenase	bphC	2.42362	8.17e-06
gi|113867489|ref|YP_725978.1|	acetylornithine deacetylase/succinyl-diaminopimelate desuccinylase-like protein	h16_A1475	2.15054	8.34e-25
gi|113868109|ref|YP_726598.1|	3-isopropylmalate dehydrogenase	leuB2	2.2399	1.81e-09
gi|116695651|ref|YP_841227.1|	putative oxalyl-CoA decarboxylase	H16_B1712	2.21803	2.06e-15
gi|116694578|ref|YP_728789.1|	sulfate adenylyltransferase subunit 2	cysH2	2.31928	4.59e-08
gi|113866716|ref|YP_725205.1|	ornithine cyclodeaminase	h16_A0689	2.33889	5.23e-11
gi|116695855|ref|YP_841431.1|	major facilitator superfamily transporter AAHS family protein	H16_B1919	2.33276	1.83e-08
gi|116695764|ref|YP_841340.1|	ABC transporter periplasmic protein	H16_B1828	2.25973	4.32e-12
gi|116694565|ref|YP_728776.1|	lactoylglutathione lyase or related lyase	H16_B0614	2.4231	2.64e-08
gi|116695075|ref|YP_840651.1|	FAD dependent oxidoreductase	H16_B1130	2.34117	1.65e-15
gi|116694497|ref|YP_728708.1|	catechol 2,3-dioxygenase	H16_B0546	2.41243	2.26e-11
gi|113866316|ref|YP_724805.1|	ABC transporter ATPase	h16_A0286	2.33949	1.92e-17
gi|116695716|ref|YP_841292.1|	major facilitator superfamily transporter DHA2 family protein	H16_B1780	2.54108	3.02e-09
gi|113866317|ref|YP_724806.1|	ABC transporter permease	h16_A0287	2.49156	3.7e-24
gi|113868488|ref|YP_726977.1|	aminotransferase class IV ( D-alanine transaminase)	dat	2.49721	6.68e-36
gi|116695631|ref|YP_841207.1|	putative aminotransferase	H16_B1692	2.71322	3.36e-12
gi|113867487|ref|YP_725976.1|	ABC transporter permease	h16_A1473	2.68145	1.95e-12
gi|113868468|ref|YP_726957.1|	sugar ABC transporter permease	h16_A2501	2.65047	4.38e-19
gi|113867551|ref|YP_726040.1|	ABC transporter permease	h16_A1540	3.01709	1.93e-08
gi|113869294|ref|YP_727783.1|	saccharopine dehydrogenase [NADP+,L-glutamate-forming]	h16_A3346	2.74002	2.03e-48
gi|113866264|ref|YP_724753.1|	choline dehydrogenase	betA2	2.80073	3.99e-34
gi|116696359|ref|YP_841935.1|	periplasmic solute binding protein	H16_B2423	2.91671	1.74e-24
gi|116694453|ref|YP_728664.1|	ABC transporter ATPase	H16_B0502	3.91606	1.34e-10
gi|116695002|ref|YP_840578.1|	ABC-type transporter, periplasmic component	H16_B1057	3.35951	3.26e-42
gi|116694969|ref|YP_729180.1|	major facilitator transporter	H16_B1024	3.99788	8.07e-42
gi|116694988|ref|YP_729199.1|	hypothetical protein H16_B1043	H16_B1043	4.6637	3.26e-49
[F] Nucleotide transport and metabolism
gi|113868393|ref|YP_726882.1|	3-carboxy-cis,cis-muconate cyclo-isomerase	pcaB2	0.492485	0.0120147
gi|116696225|ref|YP_841801.1|	3-carboxy-cis,cis-muconate cycloisomerase	pcaB1	0.639672	0.000148357
gi|116696487|ref|YP_842063.1|	DNA-3-methyladenine glycosylase II, adenosine deaminase	alkA	0.64103	7.67e-05
gi|116694808|ref|YP_729019.1|	cytosine deaminase or related metal-dependent hydrolase	H16_B0862	0.65446	0.00395977
gi|113867034|ref|YP_725523.1|	guanine deaminase	guaD	0.777396	7.07e-07
gi|116695892|ref|YP_841468.1|	formyltetrahydrofolate deformylase	purU	0.996934	5.95e-05
gi|113868680|ref|YP_727169.1|	cytosine/adenosine deaminase	h16_A2722	1.04193	0.000248252
gi|113867037|ref|YP_725526.1|	xanthine dehydrogenase, subunit B	xdhB1	1.07562	2.58e-07
gi|113869029|ref|YP_727518.1|	dihydropyrimidinase	h16_A3075	1.24941	4.16e-09
gi|116694807|ref|YP_729018.1|	NCS2 family nucleobase/cation symporter	H16_B0861	1.29295	3.97e-07
gi|116695532|ref|YP_841108.1|	cytosine deaminase	codA	1.28906	6.73e-13
gi|116694743|ref|YP_728954.1|	cytosine deaminase-related enzyme	H16_B0797	1.35704	2.85e-11
gi|116694509|ref|YP_728720.1|	thymidine phosphorylase	H16_B0558	1.41194	9.59e-07
gi|113868968|ref|YP_727457.1|	N-formimino-L-glutamate deiminase	hutF	1.39485	2.01e-10
gi|116696417|ref|YP_841993.1|	NCS1 nucleoside transporter	H16_B2481	1.45772	2.87e-08
gi|113869327|ref|YP_727816.1|	NCS2 family nucleobase/cation symporter	h16_A3379	1.65079	3.03e-06
gi|113868472|ref|YP_726961.1|	formyltetrahydrofolate deformylase	purU	1.71332	7.31e-09
gi|113868084|ref|YP_726573.1|	carbamoyl phosphate synthase-like protein	carB1	1.76115	2.71e-18
gi|113869328|ref|YP_727817.1|	amidohydrolase	h16_A3380	2.09741	3.93e-07
gi|116695038|ref|YP_840614.1|	methylated-DNA-[protein]-cysteine S-methyltransferase	ada	2.58429	1.64e-41
gi|116695534|ref|YP_841110.1|	uracil phosphoribosyltransferase	upp2	2.86893	5.34e-33
gi|113867667|ref|YP_726156.1|	Ap4A phosphorylase II	h16_A1656	3.34091	3.71e-60
gi|113867991|ref|YP_726480.1|	thymidine phosphorylase	deoA	4.81491	8.53e-62
[G] Carbohydrate transport and metabolism
gi|113867475|ref|YP_725964.1|	major facilitator superfamily transporter MHS family protein	h16_A1461	0.371423	0.0240803
gi|113867514|ref|YP_726003.1|	DMT family permease	h16_A1503	0.435691	0.0199747
gi|113866918|ref|YP_725407.1|	glucose/sorbosone dehydrogenase	h16_A0893	0.475313	0.0155577
gi|113867027|ref|YP_725516.1|	xylanase/chitin deacetylase	h16_A1006	0.514718	0.0477779
gi|116693976|ref|YP_728187.1|	putative beta-mannosidase	H16_B0016	0.541666	0.00124724
gi|113867918|ref|YP_726407.1|	TRAP-type transporter, periplasmic component	h16_A1938	0.572173	0.0279384
gi|113867152|ref|YP_725641.1|	NAD(+)/NADH kinase family protein	ppnK	0.565736	0.00088087
gi|113866757|ref|YP_725246.1|	MFS family transporter	h16_A0730	0.562815	0.000314977
gi|116696063|ref|YP_841639.1|	major facilitator superfamily transporter ACS family protein	H16_B2127	0.582288	0.0207245
gi|116694778|ref|YP_728989.1|	2-phosphonopropionate transporter	phnB	0.576176	0.00323252
gi|116696475|ref|YP_842051.1|	hypothetical protein H16_B2539	H16_B2539	0.599411	0.00834449
gi|116695920|ref|YP_841496.1|	hypothetical protein H16_B1984	H16_B1984	0.586117	0.00191405
gi|116695118|ref|YP_840694.1|	MFS transporter	H16_B1173	0.602351	0.00117341
gi|113867545|ref|YP_726034.1|	hypothetical protein H16_A1534	h16_A1534	0.606873	0.00368082
gi|113866458|ref|YP_724947.1|	glucoamylase	h16_A0429	0.645069	0.00242159
gi|116694910|ref|YP_729121.1|	D-galactarate dehydratase	H16_B0965	0.641927	0.000249266
gi|113867214|ref|YP_725703.1|	major facilitator superfamily transporter DHA1 family protein	h16_A1194	0.680902	0.000622606
gi|116695605|ref|YP_841181.1|	chitooligosaccharide deacetylase	H16_B1666	0.687836	0.00079079
gi|38638047|ref|NP_943021.1|	muconolactone transporter	mmlH	0.726627	0.0146698
gi|113866721|ref|YP_725210.1|	major facilitator superfamily transporter MHS family protein	h16_A0694	0.724895	1.86e-05
gi|116694299|ref|YP_728510.1|	gluconolactonase	gnl2	0.740127	1.5e-05
gi|116696233|ref|YP_841809.1|	major facilitator superfamily permease	H16_B2297	0.815029	0.00556566
gi|113866346|ref|YP_724835.1|	glucose-6-phosphate 1-dehydrogenase	zwf1	0.817199	8.44e-06
gi|113866459|ref|YP_724948.1|	trehalose-6-phosphate synthase	h16_A0430	0.829274	2.16e-05
gi|113867571|ref|YP_726060.1|	aldolase	h16_A1560	0.857477	0.0035665
gi|116696087|ref|YP_841663.1|	hypothetical protein H16_B2151	H16_B2151	0.864342	7.03e-06
gi|113866341|ref|YP_724830.1|	protein-N(pi)-phosphohistidine-sugar phosphotransferase II ABC	nagF	0.928515	1.33e-05
gi|116695925|ref|YP_841501.1|	major facilitator superfamily transporter AAHS family protein	H16_B1989	0.964309	1.44e-05
gi|113868965|ref|YP_727454.1|	gluconate permease	gntP	1.00835	0.00380942
gi|116694295|ref|YP_728506.1|	MFS family transporter	H16_B0341	0.982186	3.84e-06
gi|116695086|ref|YP_840662.1|	MFS transporter	H16_B1141	0.987983	1.26e-06
gi|113867917|ref|YP_726406.1|	mannitol dehydrogenase	mtlD	1.01934	0.000199647
gi|116696032|ref|YP_841608.1|	neutral trehalase	treA	1.1257	1.27e-06
gi|116694674|ref|YP_728885.1|	major facilitator transporter	H16_B0723	1.14538	1.79e-05
gi|116694786|ref|YP_728997.1|	aldolase II superfamily protein	H16_B0840	1.1877	2.25e-05
gi|116694937|ref|YP_729148.1|	MFS family transporter	H16_B0992	1.24034	0.000139497
gi|113869148|ref|YP_727637.1|	class II aldolase and adducin N-terminal domain-containing protein, partial	h16_A3194	1.21394	0.000156624
gi|116694524|ref|YP_728735.1|	hypothetical protein H16_B0573	H16_B0573	1.23044	3.34e-08
gi|113867829|ref|YP_726318.1|	phosphomannomutase	manB1	1.20046	2.83e-12
gi|116695652|ref|YP_841228.1|	MFS transporter	H16_B1713	1.24619	1.04e-08
gi|116696419|ref|YP_841995.1|	chitooligosaccharide deacetylase	H16_B2483	1.28876	0.000447353
gi|116693998|ref|YP_728209.1|	UDP-N-acetylglucosamine 4,6-dehydratase	H16_B0038	1.2767	2.09e-07
gi|116694277|ref|YP_728488.1|	major facilitator superfamily transporter ACS family protein	H16_B0323	1.30269	1.28e-05
gi|113867871|ref|YP_726360.1|	major facilitator superfamily permease	h16_A1891	1.27526	5.7e-11
gi|113867736|ref|YP_726225.1|	major facilitator superfamily transporter ACS family protein	h16_A1733	1.34078	1.39e-10
gi|116695342|ref|YP_840918.1|	indole-3-pyruvate decarboxylase	ipdC	1.35043	8.79e-10
gi|116694766|ref|YP_728977.1|	L-threonine 3-dehydrogenase	H16_B0820	1.34346	1.87e-15
gi|116695349|ref|YP_840925.1|	nucleoside-diphosphate-sugar epimerase	H16_B1406	1.34434	1.09e-15
gi|113867640|ref|YP_726129.1|	major facilitator superfamily transporter AAHS family protein	h16_A1629	1.40434	3.59e-08
gi|113867743|ref|YP_726232.1|	major facilitator superfamily transporter DHA1 family protein	h16_A1743	1.43111	2.93e-07
gi|116694073|ref|YP_728284.1|	DMT family permease	H16_B0113	1.42476	7.4e-12
gi|116694631|ref|YP_728842.1|	citrate lyase beta subunit	citE3	1.50551	3.09e-05
gi|113866884|ref|YP_725373.1|	major facilitator superfamily transporter AAHS family protein	h16_A0858	1.53939	3.49e-06
gi|113867699|ref|YP_726188.1|	major facilitator superfamily transporter DHA1 family protein	h16_A1695	1.59112	5.35e-05
gi|116694885|ref|YP_729096.1|	hypothetical protein H16_B0940	H16_B0940	1.50503	2.23e-12
gi|113869030|ref|YP_727519.1|	major facilitator superfamily transporter MHS family protein	h16_A3076	1.53757	1.29e-11
gi|116694243|ref|YP_728454.1|	major facilitator superfamily transporter DHA2 family protein	H16_B0288	1.55486	7.38e-10
gi|116695383|ref|YP_840959.1|	gluconolactonase	gnl3	1.63212	1.41e-05
gi|116695809|ref|YP_841385.1|	MFS transporter	H16_B1873	1.61851	5.61e-08
gi|116695083|ref|YP_840659.1|	major facilitator transporter	H16_B1138	1.61203	4.38e-07
gi|116696503|ref|YP_842079.1|	phosphogluconate dehydratase	edd2	1.57711	1.37e-15
gi|116695162|ref|YP_840738.1|	MFS transporter	H16_B1218	1.61413	3.19e-11
gi|113866101|ref|YP_724590.1|	major facilitator superfamily transporter ACS family protein	h16_A0070	1.68652	6.28e-06
gi|113866306|ref|YP_724795.1|	major facilitator transporter	h16_A0276	1.67206	2.16e-07
gi|116694123|ref|YP_728334.1|	putative multidrug resistance protein	H16_B0168	1.62644	2.11e-22
gi|113866282|ref|YP_724771.1|	nucleoside-diphosphate-sugar epimerase	h16_A0251	1.63609	6.32e-16
gi|116694563|ref|YP_728774.1|	glycerate kinase	glxK	1.66986	3.21e-09
gi|113867557|ref|YP_726046.1|	chitooligosaccharide deacetylase	h16_A1546	1.82887	3.58e-05
gi|116694523|ref|YP_728734.1|	glucose/sorbosone dehydrogenase	H16_B0572	1.76563	3.24e-16
gi|116695788|ref|YP_841364.1|	major facilitator superfamily transporter MHS family protein	H16_B1852	1.79154	1.16e-09
gi|116696466|ref|YP_842042.1|	putative efflux permease	H16_B2530	1.85675	6.14e-07
gi|113868108|ref|YP_726597.1|	hydroxypyruvate reductase	ttuD2	1.92486	2.04e-06
gi|116695890|ref|YP_841466.1|	hypothetical protein H16_B1954	H16_B1954	1.89756	2.34e-07
gi|116694601|ref|YP_728812.1|	nucleoside-diphosphate-sugar epimerase	H16_B0650	1.92377	1.58e-07
gi|113867740|ref|YP_726229.1|	major facilitator superfamily transporter ACS family protein	h16_A1737	1.88058	1.38e-12
gi|116694941|ref|YP_729152.1|	major facilitator superfamily transporter ACS family protein	H16_B0996	1.88793	9.63e-11
gi|116696003|ref|YP_841579.1|	major facilitator superfamily transporter MHS family protein	H16_B2067	1.94144	3.93e-13
gi|116694253|ref|YP_728464.1|	putative glucose/sorbosone dehydrogenase	H16_B0299	1.92408	2.51e-25
gi|116694823|ref|YP_729034.1|	4-hydroxybenzoate transporter	pcaK2	2.12065	2.1e-10
gi|113867731|ref|YP_726220.1|	major facilitator superfamily transporter AAHS family protein	h16_A1728	2.2502	2.67e-09
gi|113868716|ref|YP_727205.1|	altronate dehydratase	h16_A2758	2.18988	6.75e-24
gi|116696196|ref|YP_841772.1|	major facilitator superfamily transporter DHA1 family protein	H16_B2260	2.28402	1.32e-09
gi|116695855|ref|YP_841431.1|	major facilitator superfamily transporter AAHS family protein	H16_B1919	2.33276	1.83e-08
gi|113867556|ref|YP_726045.1|	polysaccharide deacetylase	h16_A1545	2.43084	2.36e-07
gi|113867836|ref|YP_726325.1|	mannose-1-phosphate guanylyltransferase	manC1	2.3768	1.27e-09
gi|116694827|ref|YP_729038.1|	TRAP-type transporter, large permease component	H16_B0881	2.43669	3.74e-09
gi|116695716|ref|YP_841292.1|	major facilitator superfamily transporter DHA2 family protein	H16_B1780	2.54108	3.02e-09
gi|116694992|ref|YP_840568.1|	quinate dehydrogenase (PQQ)	quiA	2.43106	4e-24
gi|116695368|ref|YP_840944.1|	LysR family transcriptional regulator	H16_B1425	2.55635	1.31e-12
gi|113868465|ref|YP_726954.1|	ABC-type sugar transporter, periplasmic component	h16_A2498	2.49707	5.86e-17
gi|113868468|ref|YP_726957.1|	sugar ABC transporter permease	h16_A2501	2.65047	4.38e-19
gi|116694737|ref|YP_728948.1|	major facilitator transporter	H16_B0791	2.7	1.16e-22
gi|116694233|ref|YP_728444.1|	fructose-bisphosphate aldolase class-I	fbaB	2.70874	2.8e-36
gi|113867864|ref|YP_726353.1|	dehydrogenase, PQQ dependent	h16_A1884	2.7291	2.69e-38
gi|113868467|ref|YP_726956.1|	ABC transporter permease	h16_A2500	2.79786	1.5e-24
gi|113867919|ref|YP_726408.1|	TRAP-type transporter, large permease component	h16_A1939	2.77978	6.02e-47
gi|113868471|ref|YP_726960.1|	DeoR family transcriptional regulator	h16_A2504	2.89694	1.61e-25
gi|113868470|ref|YP_726959.1|	ABC transporter ATPase	h16_A2503	3.17311	4.49e-30
gi|113868469|ref|YP_726958.1|	ABC transporter ATPase	h16_A2502	3.30599	4.79e-35
gi|116695489|ref|YP_841065.1|	major facilitator superfamily transporter ACS family protein	H16_B1548	3.71704	2.94e-57
gi|116694969|ref|YP_729180.1|	major facilitator transporter	H16_B1024	3.99788	8.07e-42
gi|116695504|ref|YP_841080.1|	glycosyl hydrolase	H16_B1563	3.95701	5.7e-67
gi|116695505|ref|YP_841081.1|	maltooligosyl trehalose synthase	treY	4.44305	1.45e-83
gi|116695503|ref|YP_841079.1|	glucan phosphorylase	glgP	4.51376	7.86e-76
gi|116695502|ref|YP_841078.1|	4-Alpha-glucanotransferase	malQ	4.96054	4.63e-68
gi|116695499|ref|YP_841075.1|	trehalose synthase	H16_B1558	5.9008	1.35e-82
gi|116695501|ref|YP_841077.1|	Type II secretory pathway, pullulanase PulA	pulA	5.97592	1.47e-88
gi|116695498|ref|YP_841074.1|	glycosidase-like protein	H16_B1557	6.35865	1.94e-95
gi|116695500|ref|YP_841076.1|	glycogen branching enzyme	glgB	6.59086	2.1e-97
[H] Coenzyme transport and metabolism
gi|116694770|ref|YP_728981.1|	D-3-phosphoglycerate dehydrogenase	serA4	0.461376	0.00733729
gi|113866280|ref|YP_724769.1|	5-formyltetrahydrofolate cyclo-ligase	h16_A0249	0.576967	0.000280908
gi|116695411|ref|YP_840987.1|	molybdenum cofactor biosynthesis protein	moeA3	0.626257	0.0269309
gi|116694273|ref|YP_728484.1|	4-hydroxythreonine-4-phosphate dehydrogenase	pdxA	0.678613	0.0277218
gi|116696383|ref|YP_841959.1|	phenylacrylic acid decarboxylase	H16_B2447	0.688945	0.0292921
gi|113868805|ref|YP_727294.1|	riboflavin synthase subunit alpha	ribC	0.708592	0.0040418
gi|116695705|ref|YP_841281.1|	ketopantoate reductase	apbA3	0.722001	0.0291767
gi|113868691|ref|YP_727180.1|	geranylgeranyl pyrophosphate synthase	ispA	0.748857	0.00028081
gi|116694701|ref|YP_728912.1|	salicylate hydroxylase	H16_B0750	0.826473	0.000976274
gi|116694765|ref|YP_728976.1|	2-amino-3-ketobutyrate coenzyme A ligase	kbl	0.855477	3.15e-06
gi|116694417|ref|YP_728628.1|	D-3-phosphoglycerate dehydrogenase	serA3	0.953452	2.07e-06
gi|113866302|ref|YP_724791.1|	beta alanine--pyruvate transaminase	aptA	0.961435	3.29e-08
gi|116694926|ref|YP_729137.1|	4-aminobutyrate aminotransferase	gabT	0.990479	6.88e-05
gi|116696382|ref|YP_841958.1|	4-hydroxybenzoate decarboxylase	H16_B2446	1.01857	0.00123058
gi|116694301|ref|YP_728512.1|	D-3-phosphoglycerate dehydrogenase	serA2	1.03817	0.00119493
gi|116694302|ref|YP_728513.1|	demethylmenaquinone methyltransferase	menG2	1.12095	0.00273387
gi|116696221|ref|YP_841797.1|	uroporphyrin-III C-methyltransferase	nirE	1.09065	0.000502168
gi|116695823|ref|YP_841399.1|	cobalamin biosynthesis protein, putative cobalt chelatase	cobT2	1.08349	1.66e-05
gi|116695408|ref|YP_840984.1|	molybdopterin biosynthesis protein	moaA2	1.16013	6.83e-05
gi|113866274|ref|YP_724763.1|	hydroxymethylpyrimidine/phosphomethylpyrimidine kinase	h16_A0243	1.14618	6.72e-09
gi|116694916|ref|YP_729127.1|	3-(3-hydroxyphenyl)propionate hydroxylase	mhpA	1.21551	1.97e-08
gi|116695755|ref|YP_841331.1|	D-3-phosphoglycerate dehydrogenase	serA6	1.27038	0.00012453
gi|116695813|ref|YP_841389.1|	putative oxidoreductase	H16_B1877	1.28759	0.000317017
gi|116694429|ref|YP_728640.1|	hypothetical protein H16_B0478	H16_B0478	1.25243	5.91e-10
gi|116694822|ref|YP_729033.1|	salicylate hydroxylase	H16_B0876	1.26924	4.98e-07
gi|116695300|ref|YP_840876.1|	phenylacetate-CoA ligase	paaL2	1.33821	6.7e-05
gi|116696493|ref|YP_842069.1|	FAD-dependent oxidoreductase	H16_B2557	1.35675	0.000131032
gi|113866321|ref|YP_724810.1|	coenzyme F390 synthetase	h16_A0291	1.2928	1.96e-15
gi|113867133|ref|YP_725622.1|	benzoylformate decarboxylase	h16_A1113	1.33083	1.83e-08
gi|113869320|ref|YP_727809.1|	3-octaprenyl-4-hydroxybenzoate carboxy-lyase	ubiX2	1.43357	0.000517983
gi|116695342|ref|YP_840918.1|	indole-3-pyruvate decarboxylase	ipdC	1.35043	8.79e-10
gi|116696207|ref|YP_841783.1|	molybdopterin-guanine dinucleotide biosynthesis protein B	mobB3	1.46709	0.00058188
gi|113867774|ref|YP_726263.1|	hypothetical protein H16_A1785	h16_A1785	1.40056	3.87e-07
gi|116695550|ref|YP_841126.1|	hypothetical protein H16_B1611	H16_B1611	1.41281	8.31e-12
gi|116694686|ref|YP_728897.1|	hypothetical protein H16_B0735	H16_B0735	1.4394	3.61e-08
gi|116696417|ref|YP_841993.1|	NCS1 nucleoside transporter	H16_B2481	1.45772	2.87e-08
gi|116695634|ref|YP_841210.1|	naphthoate synthase	menB	1.54717	2.28e-05
gi|116695903|ref|YP_841479.1|	GTP cyclohydrolase I	folE	1.49296	9.1e-19
gi|113867603|ref|YP_726092.1|	hypothetical protein H16_A1592	h16_A1592	1.55691	8.26e-12
gi|116696222|ref|YP_841798.1|	4-hydroxybenzoate 3-monooxygenase	pobA	1.59497	1.73e-09
gi|113866460|ref|YP_724949.1|	pterin-4a-carbinolamine dehydratase	h16_A0431	1.59254	7.04e-16
gi|116694108|ref|YP_728319.1|	lipoate-protein ligase A	H16_B0148	1.62574	4.01e-16
gi|116694562|ref|YP_728773.1|	glycerate dehydrogenase	hprA	1.72539	6.28e-08
gi|116695630|ref|YP_841206.1|	phosphopantetheinyltransferase family protein	H16_B1691	1.88273	1.46e-07
gi|113869314|ref|YP_727803.1|	3-octaprenyl-4-hydroxybenzoate carboxy-lyase	ubiD2	1.92589	6.59e-07
gi|116695536|ref|YP_841112.1|	hypothetical protein H16_B1597	H16_B1597	1.86381	2.83e-16
gi|116694787|ref|YP_728998.1|	D-3-phosphoglycerate dehydrogenase	serA5	2.14676	3.47e-15
gi|113867941|ref|YP_726430.1|	benzoate 1,2-dioxygenase electron transfer protein	benC	2.32797	5.72e-07
gi|116695651|ref|YP_841227.1|	putative oxalyl-CoA decarboxylase	H16_B1712	2.21803	2.06e-15
gi|116694578|ref|YP_728789.1|	sulfate adenylyltransferase subunit 2	cysH2	2.31928	4.59e-08
gi|113867690|ref|YP_726179.1|	D-lactate dehydrogenase	ldhA2	3.04874	2.88e-06
gi|113868488|ref|YP_726977.1|	aminotransferase class IV ( D-alanine transaminase)	dat	2.49721	6.68e-36
gi|116695554|ref|YP_841130.1|	hypothetical protein H16_B1615	H16_B1615	2.50689	4.29e-43
gi|116695631|ref|YP_841207.1|	putative aminotransferase	H16_B1692	2.71322	3.36e-12
gi|116695487|ref|YP_841063.1|	FAD-dependent oxidoreductase	H16_B1546	2.64747	3.27e-43
gi|113867618|ref|YP_726107.1|	von Willebrand factor type A domain-containing protein	h16_A1607	2.85423	8.01e-30
gi|116694996|ref|YP_840572.1|	pyrroloquinoline quinone biosynthesis protein PqqC	pqqC1	3.67917	2.78e-25
[I] Lipid transport and metabolism
gi|116696491|ref|YP_842067.1|	Acyl-CoA dehydrogenase, short-chain specific	H16_B2555	0.385799	0.0190883
gi|116695601|ref|YP_841177.1|	Acyl-coenzyme A synthetase/AMP-(fatty) acid ligase	H16_B1662	0.3895	0.0190363
gi|113867541|ref|YP_726030.1|	Acyl-CoA dehydrogenase	h16_A1530	0.395651	0.0157359
gi|113868430|ref|YP_726919.1|	propionyl-CoA synthetase	prpE	0.475567	0.0193251
gi|116695527|ref|YP_841103.1|	short chain fatty acid transporter	H16_B1586	0.491591	0.00732228
gi|116696105|ref|YP_841681.1|	4-hydroxy-3-methylbut-2-enyl diphosphate reductase	ispH	0.48347	0.0206865
gi|113869299|ref|YP_727788.1|	acyl-CoA synthetase	h16_A3351	0.503938	0.00189327
gi|113867982|ref|YP_726471.1|	Poly(3-hydroxybutyrate) polymerase	phaC2	0.512592	0.00202238
gi|113867604|ref|YP_726093.1|	acyltransferase	h16_A1593	0.511295	0.0177236
gi|116694155|ref|YP_728366.1|	beta-ketoadipyl CoA thiolase	pcaF	0.512344	0.00911427
gi|113868765|ref|YP_727254.1|	BEC protein-catalyzes hydroxylation of indole to indoxyl / Acyl-CoA dehydrogenase	h16_A2808	0.518633	0.00899795
gi|113868425|ref|YP_726914.1|	2-aminobenzoate-CoA ligase	abmG	0.520951	0.00118754
gi|116695926|ref|YP_841502.1|	short chain dehydrogenase	H16_B1990	0.531472	0.00280812
gi|38638060|ref|NP_943034.1|	long-chain-fatty-acid--CoA ligase	fadD1	0.562475	0.0115457
gi|116694156|ref|YP_728367.1|	short chain dehydrogenase	H16_B0201	0.550842	0.0295753
gi|116695341|ref|YP_840917.1|	AMP-binding domain protein	H16_B1398	0.560373	0.00129601
gi|113867111|ref|YP_725600.1|	FadE2-like Acyl-CoA dehydrogenase (ACAD)	h16_A1091	0.577977	0.00151775
gi|116695672|ref|YP_841248.1|	long-chain-fatty-acid-CoA ligase	H16_B1736	0.588889	0.000382554
gi|116695287|ref|YP_840863.1|	short chain dehydrogenase	H16_B1343	0.625452	0.000421473
gi|116694638|ref|YP_728849.1|	Short-chain dehydrogenase	H16_B0687	0.620618	0.0019276
gi|113868114|ref|YP_726603.1|	enoyl-CoA hydratase/carnithine racemase	h16_A2138	0.640996	0.0157445
gi|113868764|ref|YP_727253.1|	Acyl-CoA synthetase (AMP-forming)/AMP-acid ligase II	h16_A2807	0.635862	0.000255708
gi|113867865|ref|YP_726354.1|	enoyl-CoA hydratase	h16_A1885	0.653892	7.41e-05
gi|116696093|ref|YP_841669.1|	Acyl-CoA dehydrogenase	H16_B2157	0.655093	0.00121738
gi|113867814|ref|YP_726303.1|	enoyl-CoA hydratase/carnithine racemase	h16_A1832	0.674868	0.00231318
gi|116695290|ref|YP_840866.1|	enoyl-CoA hydratase/carnithine racemase	H16_B1346	0.675144	0.0020467
gi|113867542|ref|YP_726031.1|	gluconate 5-dehydrogenase	h16_A1531	0.66167	0.000738062
gi|113868127|ref|YP_726616.1|	acyl dehydratase	h16_A2151	0.690887	0.0200431
gi|116695183|ref|YP_840759.1|	long-chain-fatty-acid--CoA ligase	H16_B1239	0.682271	4.42e-05
gi|113867981|ref|YP_726470.1|	acetoacetyl-CoA reductase	phaB2	0.703685	0.0179689
gi|113868426|ref|YP_726915.1|	acyl-CoA dehydrogenase	abmD	0.707275	0.00414579
gi|113867719|ref|YP_726208.1|	enoyl-CoA hydratase	h16_A1716	0.711529	0.00178617
gi|116694308|ref|YP_728519.1|	dehydrogenase	H16_B0354	0.728789	0.0181034
gi|113867848|ref|YP_726337.1|	acyltransferase family protein	h16_A1866	0.71938	0.000611902
gi|116694061|ref|YP_728272.1|	short chain dehydrogenase	H16_B0101	0.733394	0.00270444
gi|116694673|ref|YP_728884.1|	Acyl-CoA dehydrogenase	H16_B0722	0.776378	0.000186241
gi|116695686|ref|YP_841262.1|	3-hydroxyisobutyrate dehydrogenase	H16_B1750	0.783852	9.08e-05
gi|116695734|ref|YP_841310.1|	short chain dehydrogenase	H16_B1798	0.79739	0.00194237
gi|116695770|ref|YP_841346.1|	3-ketoacyl-(acyl-carrier-protein) reductase	fabG	0.813933	0.00045636
gi|116695314|ref|YP_840890.1|	Acyl-CoA dehydrogenase, short-chain specific	H16_B1371	0.822133	0.00506203
gi|116693978|ref|YP_728189.1|	acyltransferase	H16_B0018	0.82979	3.37e-06
gi|113867940|ref|YP_726429.1|	1,6-dihydroxycyclohexa-2,4-diene-1-carboxylate dehydrogenase	benD	0.842783	0.00110008
gi|113867573|ref|YP_726062.1|	3-hydroxyisobutyrate dehydrogenase-like protein	h16_A1562	0.899971	0.00174097
gi|113866869|ref|YP_725358.1|	Acyl-CoA dehydrogenase	h16_A0843	0.893166	0.00240439
gi|38638058|ref|NP_943032.1|	hypothetical protein PHG397	PHG397	0.899279	0.00331273
gi|113867503|ref|YP_725992.1|	fragmented acyl-CoA synthetase, partial	h16_A1491	0.896713	0.00190244
gi|113868226|ref|YP_726715.1|	hypothetical protein H16_A2250	h16_A2250	0.958111	0.00245457
gi|113867307|ref|YP_725796.1|	acyl dehydratase	h16_A1288	0.948616	0.020313
gi|113866726|ref|YP_725215.1|	acyltransferase family protein	h16_A0699	0.920518	8.82e-05
gi|116694436|ref|YP_728647.1|	Acyl-CoA dehydrogenase, short-chain specific	H16_B0485	0.931147	0.00298554
gi|113868055|ref|YP_726544.1|	long-chain-fatty-acid--CoA ligase	h16_A2076	0.921219	6.62e-05
gi|113867867|ref|YP_726356.1|	Acetyl-CoA acetyltransferase	h16_A1887	0.957786	0.00226531
gi|113866865|ref|YP_725354.1|	Acyl-CoA synthetase (AMP-forming)/AMP-acid ligase II	h16_A0839	0.972154	0.00168633
gi|113868125|ref|YP_726614.1|	Acyl-CoA dehydrogenase, long-chain specific	h16_A2149	0.971625	0.000401085
gi|116694372|ref|YP_728583.1|	enoyl-CoA hydratase	H16_B0420	1.00808	0.00457077
gi|113868120|ref|YP_726609.1|	propionyl-CoA carboxylase beta chain	pccB	0.991602	0.000155797
gi|116696143|ref|YP_841719.1|	squalene cyclase	sqhC	0.972574	8.8e-09
gi|38638059|ref|NP_943033.1|	acyl-CoA synthetase	fadD2	1.01131	0.000213894
gi|116694371|ref|YP_728582.1|	enoyl-CoA hydratase	H16_B0419	1.06783	0.0104364
gi|113866064|ref|YP_724553.1|	short chain dehydrogenase	h16_A0033	1.02042	0.000618576
gi|116695310|ref|YP_840886.1|	Acyl-CoA dehydrogenase	H16_B1367	1.03005	0.000170563
gi|116695854|ref|YP_841430.1|	benzoate-coenzyme A ligase	H16_B1918	1.02698	0.000181405
gi|116694542|ref|YP_728753.1|	thiolase	H16_B0591	1.0155	4.69e-08
gi|113866897|ref|YP_725386.1|	Acyl-CoA synthetase (AMP-forming)/AMP-acid ligase II	h16_A0871	1.0681	0.00158146
gi|113867868|ref|YP_726357.1|	short chain dehydrogenase	h16_A1888	1.05599	0.00176653
gi|113867530|ref|YP_726019.1|	acyl-CoA synthetase	h16_A1519	1.02836	5.39e-08
gi|116695093|ref|YP_840669.1|	acyl-CoA synthetase	H16_B1148	1.04705	1.76e-07
gi|113866131|ref|YP_724620.1|	enoyl-CoA hydratase/carnithine racemase	h16_A0100	1.09038	0.00458787
gi|38637886|ref|NP_942860.1|	acyl-CoA dehydrogenase	PHG222	1.07856	4.42e-06
gi|116694319|ref|YP_728530.1|	enoyl-CoA hydratase	H16_B0365	1.14402	0.00322128
gi|113866866|ref|YP_725355.1|	3-ketoacyl-CoA-thiolase P-44/SCP2	paaJ	1.14004	0.00149773
gi|113868126|ref|YP_726615.1|	long-chain-fatty-acid--CoA ligase	h16_A2150	1.13294	3.87e-05
gi|116694315|ref|YP_728526.1|	3-oxoacyl-[acyl-carrier-protein] reductase	H16_B0361	1.20863	0.0069837
gi|116695312|ref|YP_840888.1|	acetyl-CoA acetyltransferase	H16_B1369	1.14741	0.00023069
gi|113868440|ref|YP_726929.1|	short chain dehydrogenase	h16_A2473	1.17274	0.000558562
gi|116694780|ref|YP_728991.1|	acetyl-CoA synthetase	H16_B0834	1.18064	0.000829282
gi|116694612|ref|YP_728823.1|	Acyl-CoA dehydrogenase	H16_B0661	1.22	0.0016357
gi|116694685|ref|YP_728896.1|	short chain dehydrogenase	H16_B0734	1.17707	0.000146588
gi|116695703|ref|YP_841279.1|	short chain dehydrogenase	H16_B1767	1.19413	7.23e-05
gi|116695020|ref|YP_840596.1|	3-oxoacyl-[acyl-carrier-protein] reductase	H16_B1075	1.19529	1.78e-05
gi|116694675|ref|YP_728886.1|	enoyl-CoA hydratase/isomerase family protein	H16_B0724	1.20137	1.35e-06
gi|116694338|ref|YP_728549.1|	3-oxoacyl-[acyl-carrier-protein] reductase	H16_B0385	1.21713	0.000270685
gi|116694341|ref|YP_728552.1|	3-hydroxyacyl-CoA dehydrogenase	H16_B0388	1.22241	0.00044653
gi|113866889|ref|YP_725378.1|	Acyl-CoA dehydrogenase	h16_A0863	1.1848	1.05e-10
gi|116694682|ref|YP_728893.1|	short chain dehydrogenase	H16_B0731	1.20828	6.3e-05
gi|116696432|ref|YP_842008.1|	3-oxoacyl-[acyl-carrier protein] reductase	H16_B2496	1.19104	1.19e-09
gi|116694704|ref|YP_728915.1|	acyl-CoA synthetase	H16_B0753	1.21278	3.72e-09
gi|116694619|ref|YP_728830.1|	Acetyl-CoA acetyltransferase	H16_B0668	1.24462	0.00052236
gi|113868902|ref|YP_727391.1|	acyl-CoA synthetase	h16_A2947	1.23575	1.19e-05
gi|113867306|ref|YP_725795.1|	3-oxoacyl-[acyl-carrier-protein] reductase	h16_A1287	1.22846	3.93e-05
gi|116694657|ref|YP_728868.1|	acyl dehydratase	H16_B0706	1.24227	0.000205765
gi|116694336|ref|YP_728547.1|	Acyl-CoA dehydrogenase	H16_B0383	1.2724	0.000797675
gi|116694611|ref|YP_728822.1|	Acyl-CoA dehydrogenase	H16_B0660	1.26362	0.000321083
gi|116694859|ref|YP_729070.1|	Acyl-CoA dehydrogenase	H16_B0913	1.24172	1.25e-05
gi|113868124|ref|YP_726613.1|	Acetyl-CoA acetyltransferase	h16_A2148	1.24693	1.6e-05
gi|116694886|ref|YP_729097.1|	NAD-dependent beta-hydroxyacid dehydrogenase	H16_B0941	1.2402	3.55e-10
gi|116694615|ref|YP_728826.1|	Acyl-CoA dehydrogenase	H16_B0664	1.32544	0.00065455
gi|116696458|ref|YP_842034.1|	medium-chain-fatty-acid-CoA ligase	H16_B2522	1.2825	6.9e-06
gi|116694617|ref|YP_728828.1|	short chain dehydrogenase	H16_B0666	1.34412	0.00125726
gi|116694581|ref|YP_728792.1|	short chain dehydrogenase	H16_B0630	1.30307	0.000174918
gi|113867797|ref|YP_726286.1|	D-beta-hydroxybutyrate dehydrogenase	h16_A1814	1.30032	4.34e-05
gi|116694634|ref|YP_728845.1|	Acyl-CoA dehydrogenase	H16_B0683	1.30979	1.2e-05
gi|116695085|ref|YP_840661.1|	short chain dehydrogenase	H16_B1140	1.30918	6.4e-05
gi|116694649|ref|YP_728860.1|	enoyl-CoA hydratase/carnithine racemase	H16_B0698	1.29235	9.58e-07
gi|113867286|ref|YP_725775.1|	short chain dehydrogenase	h16_A1267	1.35932	0.000292112
gi|113868128|ref|YP_726617.1|	short chain dehydrogenase	h16_A2152	1.32579	2.07e-05
gi|113866315|ref|YP_724804.1|	long-chain acyl-CoA synthetase (AMP-forming)	h16_A0285	1.30973	3.94e-16
gi|116694355|ref|YP_728566.1|	enoyl-CoA hydratase	H16_B0402	1.37925	0.000103694
gi|116694616|ref|YP_728827.1|	Acyl-CoA dehydrogenase	H16_B0665	1.41526	0.000799115
gi|113867310|ref|YP_725799.1|	isovaleryl-CoA dehydrogenase	h16_A1291	1.39227	0.000168383
gi|116694047|ref|YP_728258.1|	Acyl-CoA dehydrogenase	H16_B0087	1.32426	3.22e-13
gi|113867502|ref|YP_725991.1|	short chain dehydrogenase	h16_A1490	1.39597	5.1e-06
gi|116696092|ref|YP_841668.1|	enoyl-CoA hydratase/carnithine racemase	H16_B2156	1.39732	3.25e-06
gi|116695279|ref|YP_840855.1|	Acyl-CoA synthetase (AMP-forming)/AMP-acid ligase II	H16_B1335	1.42843	1.5e-06
gi|116694531|ref|YP_728742.1|	Acyl-CoA dehydrogenase	H16_B0580	1.45702	1.98e-07
gi|113866900|ref|YP_725389.1|	short chain dehydrogenase	h16_A0874	1.41937	6.42e-06
gi|116694855|ref|YP_729066.1|	Acyl-CoA dehydrogenase	H16_B0909	1.45495	5.49e-05
gi|113866898|ref|YP_725387.1|	lipid-transfer protein	h16_A0872	1.43382	5.38e-06
gi|116694353|ref|YP_728564.1|	medium-chain acyl-CoA dehydrogenase	H16_B0400	1.4821	7.9e-05
gi|116694624|ref|YP_728835.1|	3alpha-hydroxysteroid dehydrogenase	H16_B0673	1.46445	3.9e-05
gi|113866888|ref|YP_725377.1|	acyl-CoA dehydrogenase	h16_A0862	1.41571	1.17e-12
gi|116694856|ref|YP_729067.1|	Acyl-CoA synthetase (AMP-forming)/AMP-acid ligase II	H16_B0910	1.44789	1.49e-07
gi|116694647|ref|YP_728858.1|	long-chain-fatty-acid--CoA ligase	H16_B0696	1.43671	2.93e-11
gi|116694259|ref|YP_728470.1|	oxidoreductase	H16_B0305	1.49576	1.44e-05
gi|113867249|ref|YP_725738.1|	Acyl-CoA synthetase (AMP-forming)/AMP-acid ligase II	h16_A1230	1.5098	7.29e-06
gi|113869322|ref|YP_727811.1|	dehydratase	h16_A3374	1.52559	4.2e-05
gi|113868118|ref|YP_726607.1|	Acetyl-CoA carboxylase alpha chain	accA2	1.55058	6.51e-06
gi|116694600|ref|YP_728811.1|	3-Beta-hydroxysteroid dehydrogenase	H16_B0649	1.54774	3.48e-05
gi|116694325|ref|YP_728536.1|	pimeloyl-CoA dehydrogenase (large subunit)	pimC	1.58503	7.31e-05
gi|116695278|ref|YP_840854.1|	short chain dehydrogenase	H16_B1334	1.54239	3.02e-06
gi|38637686|ref|NP_942660.1|	HypX	hypX	1.49315	1.31e-10
gi|116694293|ref|YP_728504.1|	intracellular poly(3-hydroxybutyrate) depolymerase	phaZ3	1.49518	7.73e-20
gi|113867953|ref|YP_726442.1|	Acetyl/propionyl-CoA carboxylase,carboxyltransferase subunit	h16_A1973	1.55051	3.01e-06
gi|113868706|ref|YP_727195.1|	long-chain-fatty-acid-CoA ligase	h16_A2748	1.64748	2.97e-05
gi|116694589|ref|YP_728800.1|	Acyl-CoA dehydrogenase, short-chain specific	H16_B0638	1.63344	2.01e-05
gi|116695841|ref|YP_841417.1|	enoyl-CoA hydratase/carnithine racemase	H16_B1905	1.64219	3.74e-05
gi|116695839|ref|YP_841415.1|	lipid-transfer protein	H16_B1903	1.62566	2.64e-06
gi|113869155|ref|YP_727644.1|	enoyl-CoA hydratase	h16_A3201	1.63065	4.89e-06
gi|116694703|ref|YP_728914.1|	Acyl-CoA dehydrogenase, short-chain specific	H16_B0752	1.61955	6.35e-11
gi|116694597|ref|YP_728808.1|	short chain dehydrogenase	H16_B0646	1.67822	1.48e-06
gi|116694613|ref|YP_728824.1|	acetyl-CoA acetyltransferase	H16_B0662	1.68636	1.19e-05
gi|116695840|ref|YP_841416.1|	3-oxoacyl-[acyl-carrier-protein] reductase	H16_B1904	1.75583	0.000120258
gi|116694702|ref|YP_728913.1|	Acyl-CoA dehydrogenase	H16_B0751	1.64433	3.08e-11
gi|116694672|ref|YP_728883.1|	Acyl-CoA dehydrogenase	H16_B0721	1.67303	2.8e-08
gi|116694342|ref|YP_728553.1|	enoyl-CoA hydratase	H16_B0389	1.7405	1.2e-05
gi|116694584|ref|YP_728795.1|	esterase/lipase	H16_B0633	1.8202	5.48e-05
gi|116694610|ref|YP_728821.1|	enoyl-CoA hydratase	H16_B0659	1.81673	8.26e-05
gi|113867704|ref|YP_726193.1|	Acyl-CoA synthetase (AMP-forming)/AMP-acid ligase II	h16_A1700	1.73549	1e-06
gi|116695800|ref|YP_841376.1|	putative acyl-CoA dehydrogenase, putative desulfurization enzyme	H16_B1864	1.77717	9.6e-06
gi|116694347|ref|YP_728558.1|	dehydrogenase	H16_B0394	1.78888	4.66e-06
gi|116693973|ref|YP_728184.1|	acyl carrier protein	H16_B0013	1.77108	8.75e-07
gi|113866892|ref|YP_725381.1|	Acyl-CoA synthetase (AMP-forming)/AMP-acid ligase II	h16_A0866	1.79391	7.07e-07
gi|113867952|ref|YP_726441.1|	isovaleryl-CoA dehydrogenase	ivd2	1.77012	3.8e-08
gi|116696407|ref|YP_841983.1|	cardiolipin synthetase	H16_B2471	1.73686	1.86e-21
gi|113867951|ref|YP_726440.1|	AMP-binding domain protein	h16_A1971	1.79479	3.21e-09
gi|113866894|ref|YP_725383.1|	Acetyl-CoA acetyltransferase	h16_A0868	1.83992	2.08e-06
gi|113866310|ref|YP_724799.1|	methylmalonyl-CoA mutase	sbm1	1.76703	2.32e-21
gi|113866265|ref|YP_724754.1|	Acyl-CoA dehydrogenase, short-chain specific ( AidB protein)	aidB	1.80122	1.37e-14
gi|116694795|ref|YP_729006.1|	Acyl-CoA dehydrogenase	H16_B0849	1.87953	1.05e-07
gi|116695241|ref|YP_840817.1|	short chain dehydrogenase	H16_B1297	1.83646	4.42e-25
gi|113867309|ref|YP_725798.1|	lipid-transfer protein	h16_A1290	1.9482	6.06e-07
gi|116694608|ref|YP_728819.1|	enoyl-CoA hydratase	H16_B0657	1.99942	4.81e-06
gi|113867954|ref|YP_726443.1|	Acetyl/propionyl-CoA carboxylase, alpha subunit	h16_A1974	1.91554	9.03e-11
gi|116694664|ref|YP_728875.1|	Short-chain alcohol dehydrogenase	H16_B0713	1.94815	2.3e-10
gi|116694550|ref|YP_728761.1|	short chain dehydrogenase	H16_B0599	1.96107	2.76e-07
gi|116695850|ref|YP_841426.1|	benzoyl-CoA-dihydrodiol lyase	H16_B1914	1.91874	2.32e-11
gi|116695571|ref|YP_841147.1|	hypothetical protein H16_B1632	H16_B1632	1.88193	9.31e-19
gi|116694595|ref|YP_728806.1|	long-chain-fatty-acid--CoA ligase	H16_B0644	1.99327	5.78e-08
gi|116695722|ref|YP_841298.1|	Short-chain alcohol dehydrogenase of unknown specificity	H16_B1786	1.93544	1.27e-10
gi|116695678|ref|YP_841254.1|	enoyl-CoA hydratase/isomerase	H16_B1742	1.96485	2.55e-09
gi|116694348|ref|YP_728559.1|	Acyl-CoA dehydrogenase	H16_B0395	2.14726	2.41e-05
gi|116694337|ref|YP_728548.1|	Acyl-CoA dehydrogenase	H16_B0384	2.02266	1.78e-07
gi|116694665|ref|YP_728876.1|	long-chain-fatty-acid--CoA ligase	H16_B0714	1.96724	3.94e-18
gi|116694628|ref|YP_728839.1|	Acyl-CoA synthetase (AMP-forming)/AMP-acid ligase II	H16_B0677	1.97607	1.12e-13
gi|116696094|ref|YP_841670.1|	Acyl-CoA dehydrogenase	H16_B2158	2.01485	4.35e-09
gi|113866891|ref|YP_725380.1|	enoyl-CoA hydratase/carnithine racemase	h16_A0865	2.12539	5.56e-06
gi|116694362|ref|YP_728573.1|	hypothetical protein H16_B0409	H16_B0409	2.0625	8.52e-08
gi|116695779|ref|YP_841355.1|	3-hydroxybutyryl-CoA dehydratase	H16_B1843	2.0398	5.11e-09
gi|113868119|ref|YP_726608.1|	Acyl-CoA dehydrogenase, long-chain specific	h16_A2143	2.15474	1.17e-07
gi|116694335|ref|YP_728546.1|	enoyl-CoA hydratase	H16_B0382	2.19295	1.42e-07
gi|116694599|ref|YP_728810.1|	7-Alpha-hydroxysteroid dehydrogenase	H16_B0648	2.36707	1.18e-05
gi|116695830|ref|YP_841406.1|	short chain dehydrogenase	H16_B1894	2.16451	2.46e-12
gi|116694135|ref|YP_728346.1|	hemagglutinin transmembrane protein	H16_B0180	2.14786	8.61e-23
gi|116694359|ref|YP_728570.1|	acetyl-CoA acetyltransferase	H16_B0406	2.36403	7.69e-07
gi|113867929|ref|YP_726418.1|	methylmalonyl-CoA mutase	sbm2	2.15134	2.64e-29
gi|116695633|ref|YP_841209.1|	Acyl-CoA dehydrogenase	H16_B1694	2.24438	1.59e-10
gi|116694796|ref|YP_729007.1|	Acyl-CoA dehydrogenase, short-chain specific	H16_B0850	2.37929	3.88e-07
gi|116695568|ref|YP_841144.1|	enoyl-(acyl carrier protein) reductase	fabI2	2.18079	1.05e-29
gi|116694883|ref|YP_729094.1|	Acyl-CoA dehydrogenase	H16_B0938	2.25283	1.36e-11
gi|116694350|ref|YP_728561.1|	acyl dehydratase	H16_B0397	2.35593	6.33e-08
gi|116695381|ref|YP_840957.1|	enoyl-CoA hydratase/carnithine racemase	H16_B1439	2.32737	6.88e-09
gi|116694349|ref|YP_728560.1|	Acyl-CoA dehydrogenase	H16_B0396	2.44051	1.82e-07
gi|113868131|ref|YP_726620.1|	Acetyl-CoA acetyltransferase truncated, partial	h16_A2155	2.24263	1.59e-31
gi|116694650|ref|YP_728861.1|	Acyl-CoA dehydrogenase, long-chain specific	H16_B0699	2.4178	1.08e-09
gi|113867426|ref|YP_725915.1|	benzoate-coenzyme A ligase	h16_A1412	2.25558	2.8e-32
gi|116694334|ref|YP_728545.1|	Acetyl-CoA acetyltransferase	H16_B0381	2.38381	8.93e-10
gi|116694794|ref|YP_729005.1|	enoyl-CoA hydratase	H16_B0848	2.46406	5.22e-08
gi|116695384|ref|YP_840960.1|	short chain dehydrogenase	H16_B1442	2.47483	1.12e-08
gi|116694602|ref|YP_728813.1|	short chain dehydrogenase	H16_B0651	2.48877	1.37e-08
gi|116694333|ref|YP_728544.1|	Acetyl-CoA acetyltransferase	H16_B0380	2.51209	1.59e-08
gi|116694618|ref|YP_728829.1|	acyl dehydratase	H16_B0667	2.76265	1.66e-06
gi|116695632|ref|YP_841208.1|	cyclohexanecarboxylate-CoA ligase	H16_B1693	2.48448	5.24e-13
gi|116694332|ref|YP_728543.1|	Acyl-CoA dehydrogenase	H16_B0379	2.51954	4.23e-10
gi|116695778|ref|YP_841354.1|	methylmalonyl-CoA mutase alpha subunit	H16_B1842	2.50687	1.08e-12
gi|116696275|ref|YP_841851.1|	short chain dehydrogenase	H16_B2339	2.45654	4.92e-20
gi|113867722|ref|YP_726211.1|	enoyl-CoA hydratase/carnithine racemase	h16_A1719	2.68308	1.8e-08
gi|113867703|ref|YP_726192.1|	enoyl-CoA hydratase/carnithine racemase	h16_A1699	2.71355	3.22e-09
gi|116694606|ref|YP_728817.1|	Acyl CoA:acetate/3-ketoacid CoA transferase,alpha subunit	H16_B0655	2.85278	5.5e-08
gi|116694593|ref|YP_728804.1|	3-Beta-hydroxysteroid dehydrogenase	H16_B0642	2.80321	9.2e-09
gi|113867424|ref|YP_725913.1|	benzoyl-CoA-dihydrodiol lyase	h16_A1410	2.5697	7.3e-48
gi|113866893|ref|YP_725382.1|	Acetyl-CoA acetyltransferase	h16_A0867	2.7838	3.4e-10
gi|116694861|ref|YP_729072.1|	enoyl-CoA hydratase/carnithine racemase	H16_B0915	2.85304	4.53e-09
gi|113867627|ref|YP_726116.1|	Acetyl-coenzyme A synthetase	h16_A1616	2.61985	1.43e-43
gi|116695047|ref|YP_840623.1|	Acetyl-CoA synthetase	H16_B1102	2.68182	1.13e-40
gi|116695135|ref|YP_840711.1|	3-hydroxyisobutyrate dehydrogenase	H16_B1190	2.71389	4.8e-36
gi|113867721|ref|YP_726210.1|	AMP-binding domain protein	h16_A1718	2.94493	4.82e-12
gi|116694655|ref|YP_728866.1|	Acyl-CoA dehydrogenase	H16_B0704	2.95832	2.29e-16
gi|116696036|ref|YP_841612.1|	acyl-CoA synthetase (AMP-forming)/acytransferase	H16_B2100	2.80171	1.53e-41
gi|116695133|ref|YP_840709.1|	enoyl-CoA hydratase/isomerase	H16_B1188	2.80322	5.86e-36
gi|116695134|ref|YP_840710.1|	enoyl-CoA hydratase	crt	2.81376	1.23e-27
gi|116695635|ref|YP_841211.1|	Short chain CoA dehydrogenase	H16_B1696	3.01295	1.19e-11
gi|116694877|ref|YP_729088.1|	phospholipase D	H16_B0932	2.84091	4.33e-41
gi|113867723|ref|YP_726212.1|	Acetyl-CoA acetyltransferase	h16_A1720	3.17652	1.07e-11
gi|116695137|ref|YP_840713.1|	Acyl-CoA dehydrogenase	H16_B1192	3.27825	5.73e-59
gi|116694959|ref|YP_729170.1|	intracellular poly(3-hydroxybutyrate) depolymerase	phaZ5	3.46405	6.93e-69
gi|116696279|ref|YP_841855.1|	hypothetical protein H16_B2343	H16_B2343	4.08118	3.05e-48
gi|116694654|ref|YP_728865.1|	Acyl-CoA dehydrogenase	H16_B0703	4.33651	2.31e-24
[J] Translation, ribosomal structure and biogenesis
gi|116696333|ref|YP_841909.1|	acetyltransferase	H16_B2397	0.628197	0.00324956
gi|113869028|ref|YP_727517.1|	amidotransferase subunit A	h16_A3074	0.632878	0.000957701
gi|113867862|ref|YP_726351.1|	Asp-tRNA Asn / Glu-tRNA Gln amidotransferase A subunit or related amidase	h16_A1882	0.698767	1.7e-05
gi|116695810|ref|YP_841386.1|	amidase	H16_B1874	0.734984	9.7e-06
gi|113868001|ref|YP_726490.1|	RNA modifying enzyme	h16_A2022	0.79278	3.44e-06
gi|116694829|ref|YP_729040.1|	amidase	H16_B0883	0.862976	0.00181803
gi|113867789|ref|YP_726278.1|	YjgF family translation initiation inhibitor	h16_A1805	0.888145	0.0023928
gi|116695356|ref|YP_840932.1|	amidotransferase subunit A	H16_B1413	0.927638	0.000166382
gi|116694084|ref|YP_728295.1|	elongation factor G	fusA2	0.91819	9.18e-06
gi|113868170|ref|YP_726659.1|	translation elongation factor P (EF-P)	efp1	0.962086	5e-07
gi|113866415|ref|YP_724904.1|	Sigma54 (RpoN) modulation protein	h16_A0386	1.04942	0.0018558
gi|113868680|ref|YP_727169.1|	cytosine/adenosine deaminase	h16_A2722	1.04193	0.000248252
gi|113867771|ref|YP_726260.1|	translation initiation inhibitory endoribonuclease domain-containing protein	h16_A1780	1.09464	8.82e-07
gi|116695117|ref|YP_840693.1|	amidase	H16_B1172	1.12793	0.000220268
gi|116696485|ref|YP_842061.1|	2'-5' RNA ligase	ligT	1.23273	6.06e-07
gi|116695566|ref|YP_841142.1|	hypothetical protein H16_B1627	H16_B1627	1.27414	1.61e-07
gi|116696243|ref|YP_841819.1|	amidase	H16_B2307	1.37582	1.99e-08
gi|116694743|ref|YP_728954.1|	cytosine deaminase-related enzyme	H16_B0797	1.35704	2.85e-11
gi|113869523|ref|YP_728012.1|	phosphinothricin N-acetyltransferase	pat	1.4028	4.25e-06
gi|113867735|ref|YP_726224.1|	amidase	h16_A1732	1.42228	2.57e-08
gi|116695620|ref|YP_841196.1|	siderophore biosynthesis related protein/acetyltransferase or N-acetylase of ribosomal proteins (CO	H16_B1681	1.45698	2.99e-05
gi|38637686|ref|NP_942660.1|	HypX	hypX	1.49315	1.31e-10
gi|116696453|ref|YP_842029.1|	putative regulator of purine biosynthesis	H16_B2517	1.75366	3.99e-05
gi|113866859|ref|YP_725348.1|	YjgF family translation initiation inhibitor	yjgF	1.90381	6.73e-05
gi|113867738|ref|YP_726227.1|	YjgF family translation initiation inhibitor	h16_A1735	1.8266	2.76e-07
gi|116693975|ref|YP_728186.1|	hypothetical protein H16_B0015	serS2	1.95438	2.55e-12
gi|113866885|ref|YP_725374.1|	translation factor YjgH ( endoribonuclease)	yjgH	2.42518	8.92e-06
gi|116694449|ref|YP_728660.1|	glutamyl/aspartyl-tRNA(Gln/Asp) amidotransferasesubunit A	gatA2	2.48346	5.66e-08
gi|116695847|ref|YP_841423.1|	elongation factor G	fusA	4.2723	4.78e-70
[K] Transcription
gi|116695466|ref|YP_841042.1|	LysR family transcriptional regulator	H16_B1525	0.426618	0.018866
gi|116694955|ref|YP_729166.1|	TetR/AcrR family transcriptional regulator	H16_B1010	0.421364	0.00948374
gi|113867132|ref|YP_725621.1|	LysR family transcriptional regulator	h16_A1112	0.432179	0.0191003
gi|116695076|ref|YP_840652.1|	transcriptional regulator	H16_B1131	0.435987	0.0125283
gi|113867108|ref|YP_725597.1|	hypothetical protein H16_A1088	h16_A1088	0.474671	0.0296258
gi|113868209|ref|YP_726698.1|	response regulator	lytT	0.484976	0.00389144
gi|113866092|ref|YP_724581.1|	TetR/AcrR family transcriptional regulator	h16_A0061	0.492345	0.00639865
gi|116694059|ref|YP_728270.1|	LysR family transcriptional regulator	H16_B0099	0.518753	0.00324794
gi|113867425|ref|YP_725914.1|	anaerobic benzoate catabolism transcriptional regulator	h16_A1411	0.529065	0.011779
gi|116695034|ref|YP_840610.1|	TetR/AcrR family transcriptional regulator	H16_B1089	0.536915	0.00216548
gi|116694783|ref|YP_728994.1|	LysR family transcriptional regulator	phnR	0.542933	0.00374219
gi|113869158|ref|YP_727647.1|	LysR family transcriptional regulator	h16_A3204	0.564124	0.0462895
gi|116696471|ref|YP_842047.1|	LysR family transcriptional regulator	H16_B2535	0.560369	0.00205106
gi|113867311|ref|YP_725800.1|	ATP-dependent transcription regulator LuxR	h16_A1292	0.562477	0.00211485
gi|113866626|ref|YP_725115.1|	LysR family transcriptional regulator	h16_A0599	0.570441	0.00589444
gi|113867624|ref|YP_726113.1|	AsnC family transcriptional regulator	h16_A1613	0.589625	0.00742839
gi|116696433|ref|YP_842009.1|	LysR family transcriptional regulator	H16_B2497	0.582532	0.000515885
gi|113866079|ref|YP_724568.1|	IclR family transcriptional regulator	h16_A0048	0.59515	0.012359
gi|116695644|ref|YP_841220.1|	LysR family transcriptional regulator	H16_B1705	0.603638	0.000610041
gi|113866565|ref|YP_725054.1|	response regulator	h16_A0536	0.608319	0.018227
gi|116695664|ref|YP_841240.1|	DNA-directed RNA polymerase sigma subunit PrtI (ECF sigma factor)	prtI	0.600807	0.00203118
gi|116695414|ref|YP_840990.1|	LysR family transcriptional regulator	H16_B1472	0.62485	0.0211923
gi|116694281|ref|YP_728492.1|	AraC family transcriptional regulator	H16_B0327	0.614426	0.00202877
gi|116695409|ref|YP_840985.1|	transcriptional regulator	H16_B1467	0.645686	0.0338059
gi|116694100|ref|YP_728311.1|	IclR family transcriptional regulator	H16_B0140	0.637314	0.000613178
gi|113868774|ref|YP_727263.1|	IclR family transcriptional regulator	h16_A2817	0.659683	0.00214742
gi|116695482|ref|YP_841058.1|	signal transduction histidine kinase	H16_B1541	0.644663	0.000100936
gi|116695643|ref|YP_841219.1|	LysR family transcriptional regulator	H16_B1704	0.646358	0.000428831
gi|116694489|ref|YP_728700.1|	phenol-degradative gene activator	poxR	0.644496	0.000246245
gi|113866756|ref|YP_725245.1|	LysR family transcriptional regulator	h16_A0729	0.652441	0.000294581
gi|116695198|ref|YP_840774.1|	response regulator	H16_B1254	0.685459	0.0130864
gi|116695669|ref|YP_841245.1|	AraC family transcriptional regulator	H16_B1733	0.669225	0.00130848
gi|116694280|ref|YP_728491.1|	LuxR family transcriptional regulator	H16_B0326	0.701466	0.00302584
gi|113867107|ref|YP_725596.1|	urea amidohydrolase (urease) regulatory and maturation protein UreG	ureG	0.677276	0.00544184
gi|116694659|ref|YP_728870.1|	LysR family transcriptional regulator	H16_B0708	0.674966	2.03e-05
gi|116694529|ref|YP_728740.1|	LysR family transcriptional regulator	H16_B0578	0.674615	4.2e-05
gi|113867866|ref|YP_726355.1|	IclR family transcriptional regulator	h16_A1886	0.689443	4.1e-05
gi|116694576|ref|YP_728787.1|	LuxR family transcriptional regulator	H16_B0625	0.723717	0.0185368
gi|113867116|ref|YP_725605.1|	DNA-directed RNA polymerase sigma subunit (RpoE,sigma24)	rpoE3	0.708159	0.000788038
gi|113866305|ref|YP_724794.1|	AraC family transcriptional regulator	h16_A0275	0.707601	8.99e-05
gi|116694660|ref|YP_728871.1|	DNA-binding HTH domain-containing protein	H16_B0709	0.702812	0.00225547
gi|116696002|ref|YP_841578.1|	LysR family transcriptional regulator	H16_B2066	0.720733	0.000255115
gi|113868081|ref|YP_726570.1|	GlvR family transcriptional regulator	h16_A2103	0.717504	0.000230027
gi|116696088|ref|YP_841664.1|	AraC family transcriptional regulator	H16_B2152	0.717771	0.00037584
gi|116695702|ref|YP_841278.1|	LysR family transcriptional regulator	H16_B1766	0.722445	0.00158419
gi|116695339|ref|YP_840915.1|	transcription regulator LysR	cbbR	0.722659	0.000356404
gi|116696242|ref|YP_841818.1|	LysR family transcriptional regulator	H16_B2306	0.722911	1.15e-05
gi|116695636|ref|YP_841212.1|	transcriptional regulator	H16_B1697	0.728943	0.00518403
gi|116695761|ref|YP_841337.1|	IclR family transcriptional regulator	H16_B1825	0.739248	6.5e-05
gi|116694572|ref|YP_728783.1|	response regulator	H16_B0621	0.742728	0.00621265
gi|116695711|ref|YP_841287.1|	AraC family transcriptional regulator	H16_B1775	0.752667	4.31e-05
gi|116695919|ref|YP_841495.1|	AraC family transcriptional regulator	H16_B1983	0.754914	0.000855106
gi|38637944|ref|NP_942918.1|	hypothetical protein PHG283	PHG283	0.780914	0.00861248
gi|116695283|ref|YP_840859.1|	LysR family transcriptional regulator	H16_B1339	0.788221	0.000588935
gi|116694586|ref|YP_728797.1|	LuxR family transcriptional regulator	H16_B0635	0.785731	8.06e-05
gi|113867600|ref|YP_726089.1|	MocR family transcriptional regulator	h16_A1589	0.794585	1e-05
gi|116696195|ref|YP_841771.1|	LysR family transcriptional regulator	H16_B2259	0.79523	6.23e-06
gi|116695056|ref|YP_840632.1|	transcriptional regulator	H16_B1111	0.804228	1.89e-06
gi|116694568|ref|YP_728779.1|	LysR family transcriptional regulator	H16_B0617	0.823253	6.16e-05
gi|113867758|ref|YP_726247.1|	LysR family transcriptional regulator	h16_A1766	0.849701	0.0107669
gi|113869337|ref|YP_727826.1|	response regulator	h16_A3389	0.827005	7.99e-06
gi|116695665|ref|YP_841241.1|	transmembrane activator of PrtI	prtR	0.825446	1.24e-05
gi|113867961|ref|YP_726450.1|	ArsR family transcriptional regulator	h16_A1981	0.865309	0.0178964
gi|116695740|ref|YP_841316.1|	transcriptional regulator	H16_B1804	0.848824	4.29e-05
gi|113869335|ref|YP_727824.1|	GntR family transcriptional regulator	h16_A3387	0.864898	0.000175911
gi|116694438|ref|YP_728649.1|	IclR family transcriptional regulator	H16_B0487	0.850267	0.000882652
gi|116696022|ref|YP_841598.1|	response regulator-like LuxR-type HTH DNA-binding protein	H16_B2086	0.876678	0.0114054
gi|116694840|ref|YP_729051.1|	response regulator	H16_B0894	0.873922	0.00208296
gi|116694637|ref|YP_728848.1|	LysR family transcriptional regulator	H16_B0686	0.859669	1.71e-07
gi|116694882|ref|YP_729093.1|	AraC family transcriptional regulator	H16_B0937	0.874472	1.77e-06
gi|116694479|ref|YP_728690.1|	LysR family transcriptional regulator	H16_B0528	0.891503	5.54e-07
gi|116695212|ref|YP_840788.1|	LysR family transcriptional regulator	H16_B1268	0.88592	1.12e-07
gi|116696403|ref|YP_841979.1|	ArsR family transcriptional regulator	H16_B2467	0.897718	1.72e-07
gi|116694603|ref|YP_728814.1|	LuxR family transcriptional regulator	H16_B0652	0.937492	0.00172557
gi|116694804|ref|YP_729015.1|	ArsR family transcriptional regulator	H16_B0858	0.916877	2.04e-06
gi|113866767|ref|YP_725256.1|	Type IV pilus protein histidine kinase/response regulator hybrid PilL	pilL2	0.903743	2.58e-05
gi|116695612|ref|YP_841188.1|	TetR/AcrR family transcriptional regulator	H16_B1673	0.916265	1.85e-06
gi|113867697|ref|YP_726186.1|	LacI family transcription regulator	h16_A1693	0.93221	6.1e-05
gi|113867916|ref|YP_726405.1|	GntR family transcriptional regulator	h16_A1936	0.947877	0.000955713
gi|116695858|ref|YP_841434.1|	LysR family transcriptional regulator	H16_B1922	0.92848	1.29e-07
gi|113867729|ref|YP_726218.1|	transcriptional regulator	h16_A1726	0.946305	0.000203464
gi|113866890|ref|YP_725379.1|	LuxR family transcriptional regulator	h16_A0864	0.938435	7.84e-07
gi|116695110|ref|YP_840686.1|	LysR family transcriptional regulator	H16_B1165	0.966116	0.00147877
gi|113867574|ref|YP_726063.1|	GntR family transcriptional regulator	h16_A1563	1.00902	7.02e-05
gi|113867938|ref|YP_726427.1|	MocR family transcriptional regulator	h16_A1958	0.968183	7.04e-09
gi|116694907|ref|YP_729118.1|	ligand binding regulator	H16_B0962	0.986176	8.12e-05
gi|116695084|ref|YP_840660.1|	transcriptional regulator	H16_B1139	1.00601	0.000323204
gi|113869436|ref|YP_727925.1|	AraC family transcriptional regulator	h16_A3489	0.98448	7.59e-08
gi|113868188|ref|YP_726677.1|	AraC family transcriptional regulator	h16_A2212	0.991766	1.13e-09
gi|116696016|ref|YP_841592.1|	LysR family transcriptional regulator	H16_B2080	1.02902	2.63e-05
gi|116695286|ref|YP_840862.1|	LuxR family transcriptional regulator	H16_B1342	1.01326	8.92e-08
gi|116694947|ref|YP_729158.1|	transcriptional regulator	H16_B1002	1.02146	1.85e-06
gi|116695565|ref|YP_841141.1|	response regulator	H16_B1626	1.02352	8.6e-08
gi|113867521|ref|YP_726010.1|	transcription regulator	h16_A1510	1.02737	3.38e-09
gi|116695851|ref|YP_841427.1|	anaerobic benzoate catabolism transcriptional regulator	boxR	1.10699	6.87e-09
gi|116694346|ref|YP_728557.1|	LuxR family transcriptional regulator	H16_B0393	1.13721	3.93e-06
gi|113868679|ref|YP_727168.1|	LysR family transcriptional regulator	h16_A2721	1.13204	4.92e-05
gi|113869326|ref|YP_727815.1|	AraC family transcriptional regulator	h16_A3378	1.11756	3.28e-09
gi|113866086|ref|YP_724575.1|	SoxR family transcriptional regulator	h16_A0055	1.12448	9.4e-10
gi|113868878|ref|YP_727367.1|	DNA-directed RNA polymerase sigma subunit (RpoE,sigma24)	rpoE4	1.11499	1.81e-10
gi|116694252|ref|YP_728463.1|	LysR family transcriptional regulator	H16_B0298	1.12374	1.86e-09
gi|116695831|ref|YP_841407.1|	AraC family transcriptional regulator	H16_B1895	1.14193	8.92e-10
gi|116694262|ref|YP_728473.1|	AraC family transcriptional regulator	H16_B0308	1.15919	1.82e-08
gi|116695845|ref|YP_841421.1|	LysR family transcriptional regulator	H16_B1909	1.17051	1.5e-07
gi|113866854|ref|YP_725343.1|	signal transduction histidine kinase	cycS1	1.16847	9.85e-12
gi|113869165|ref|YP_727654.1|	hypothetical protein H16_A3211	h16_A3211	1.2332	5.95e-05
gi|113868111|ref|YP_726600.1|	response regulator	h16_A2135	1.23847	2.18e-05
gi|116695827|ref|YP_841403.1|	MocR family transcriptional regulator	H16_B1891	1.23582	1.22e-07
gi|116696381|ref|YP_841957.1|	transcriptional regulator	H16_B2445	1.23841	1.24e-11
gi|113868145|ref|YP_726634.1|	LysR family transcriptional regulator	h16_A2169	1.23182	9.51e-14
gi|116694767|ref|YP_728978.1|	LuxR family transcriptional regulator	H16_B0821	1.27192	2.21e-14
gi|116696290|ref|YP_841866.1|	signal transduction histidine kinase	H16_B2354	1.2976	5.36e-10
gi|113868823|ref|YP_727312.1|	LysR family transcriptional regulator	h16_A2867	1.34559	4.59e-05
gi|116695961|ref|YP_841537.1|	cold shock protein, DNA-binding	H16_B2025	1.37369	1.72e-05
gi|113867884|ref|YP_726373.1|	propionate catabolism activator	prpR	1.32328	7.19e-16
gi|113867787|ref|YP_726276.1|	AraC family transcriptional regulator	h16_A1803	1.34705	1.58e-09
gi|116696217|ref|YP_841793.1|	heme d1 biosynthesis protein (NirG)	nirG	1.62711	0.00563956
gi|113867252|ref|YP_725741.1|	LysR family transcriptional regulator	h16_A1233	1.3651	5.35e-06
gi|116694554|ref|YP_728765.1|	TetR/AcrR family transcriptional regulator	H16_B0603	1.44472	0.000172165
gi|116695114|ref|YP_840690.1|	transcriptional regulator	H16_B1169	1.4532	3.41e-06
gi|116694366|ref|YP_728577.1|	AraC family transcriptional regulator	H16_B0413	1.45003	1.76e-06
gi|116694369|ref|YP_728580.1|	IclR family transcriptional regulator	H16_B0417	1.503	0.000171595
gi|116694776|ref|YP_728987.1|	LysR family transcriptional regulator	H16_B0830	1.42678	3.44e-13
gi|116695898|ref|YP_841474.1|	PspF family transcriptional regulator	H16_B1962	1.42756	2.4e-12
gi|116695911|ref|YP_841487.1|	IclR family transcriptional regulator	H16_B1975	1.48423	5.94e-06
gi|116694942|ref|YP_729153.1|	LysR family transcriptional regulator	H16_B0997	1.45842	1.5e-13
gi|116695906|ref|YP_841482.1|	response regulator	H16_B1970	1.53952	5.89e-05
gi|116694328|ref|YP_728539.1|	ATP-dependent transcription regulator LuxR	H16_B0374	1.52144	8.05e-07
gi|113866657|ref|YP_725146.1|	LysR family transcriptional regulator	h16_A0630	1.597	6.71e-05
gi|116694002|ref|YP_728213.1|	response regulator	H16_B0042	1.52681	1.64e-14
gi|113867835|ref|YP_726324.1|	AraC family transcriptional regulator	h16_A1853	1.6287	4.59e-05
gi|113868143|ref|YP_726632.1|	response regulator	czrR	1.61207	1.62e-14
gi|116694327|ref|YP_728538.1|	transposase or inactivated derivative	H16_B0373	1.67444	7.79e-07
gi|116695708|ref|YP_841284.1|	putative transcriptional regulator	H16_B1772	1.67389	5.16e-06
gi|116694684|ref|YP_728895.1|	IclR family transcriptional regulator	H16_B0733	1.64928	1.75e-08
gi|116696218|ref|YP_841794.1|	heme d1 biosynthesis protein (NirH)	nirH	1.87112	0.000351605
gi|116694102|ref|YP_728313.1|	acetoin catabolism transcriptional regulator	acoR	1.66122	2.15e-13
gi|113867436|ref|YP_725925.1|	transcriptional regulator	h16_A1422	1.68022	4.08e-18
gi|113867801|ref|YP_726290.1|	response regulator	h16_A1818	1.71459	5.66e-19
gi|116696021|ref|YP_841597.1|	signal transduction histidine kinase	H16_B2085	1.70978	4.92e-23
gi|116696194|ref|YP_841770.1|	AraC family transcriptional regulator	H16_B2258	1.74955	4.76e-25
gi|116695538|ref|YP_841114.1|	LacI family transcription regulator	H16_B1599	1.77591	3.09e-19
gi|113867549|ref|YP_726038.1|	GntR family transcriptional regulator	h16_A1538	1.94093	1.46e-06
gi|116693967|ref|YP_728178.1|	response regulator-like protein	H16_B0007	1.89102	1.69e-08
gi|116694645|ref|YP_728856.1|	AraC family transcriptional regulator	H16_B0694	1.85981	6.65e-26
gi|113868059|ref|YP_726548.1|	MarR family transcriptional regulator	h16_A2081	2.03278	4.52e-06
gi|116694340|ref|YP_728551.1|	LysR family transcriptional regulator	H16_B0387	1.90984	1.62e-24
gi|116694098|ref|YP_728309.1|	IclR family transcriptional regulator	H16_B0138	2.16302	1.48e-05
gi|113867907|ref|YP_726396.1|	LysR family transcriptional regulator	h16_A1927	2.02656	3.57e-08
gi|113868903|ref|YP_727392.1|	IclR family transcriptional regulator	h16_A2948	2.06542	4.11e-07
gi|116696349|ref|YP_841925.1|	RNA polymerase sigma factor	rpoE6	1.97116	6.61e-24
gi|116693966|ref|YP_728177.1|	response regulator	H16_B0006	1.99991	2.16e-25
gi|38637681|ref|NP_942655.1|	HypB1	hypB1	2.03801	8.66e-07
gi|116694424|ref|YP_728635.1|	fused formamidase/HTH DNA-binding domain-containing protein	fmdR	2.07766	2.7e-07
gi|38637760|ref|NP_942734.1|	HypB2	hypB2	2.07375	1.75e-06
gi|116694064|ref|YP_728275.1|	LysR family transcriptional regulator	H16_B0104	2.05106	8.38e-25
gi|116694074|ref|YP_728285.1|	XRE family transcriptional regulator	H16_B0114	2.19953	3.01e-10
gi|116694825|ref|YP_729036.1|	IclR family transcriptional regulator	H16_B0879	2.13306	6.39e-25
gi|116694316|ref|YP_728527.1|	IclR family transcriptional regulator	H16_B0362	2.37556	1.21e-06
gi|116694254|ref|YP_728465.1|	LysR family transcriptional regulator	H16_B0300	2.26111	8.86e-33
gi|116695368|ref|YP_840944.1|	LysR family transcriptional regulator	H16_B1425	2.55635	1.31e-12
gi|116695533|ref|YP_841109.1|	TetR/AcrR family transcriptional regulator	H16_B1594	2.60865	8.5e-35
gi|116696177|ref|YP_841753.1|	GntR family transcriptional regulator	H16_B2241	2.81344	1.89e-10
gi|116694764|ref|YP_728975.1|	XRE family transcriptional regulator	H16_B0818	2.63219	1.06e-42
gi|116696286|ref|YP_841862.1|	signal transduction histidine kinase	H16_B2350	2.80482	2.08e-32
gi|113868471|ref|YP_726960.1|	DeoR family transcriptional regulator	h16_A2504	2.89694	1.61e-25
gi|116695049|ref|YP_840625.1|	AraC family transcriptional regulator	H16_B1104	2.85795	5.4e-46
gi|116695000|ref|YP_840576.1|	PspF family transcriptional regulator	H16_B1055	2.9929	2.1e-49
gi|113867920|ref|YP_726409.1|	LuxR family transcriptional regulator	h16_A1940	3.03859	2.77e-44
gi|113867999|ref|YP_726488.1|	response regulator	h16_A2020	3.23794	6.25e-38
gi|116695718|ref|YP_841294.1|	putative transcriptional regulator	H16_B1782	3.958	1.55e-10
gi|113868652|ref|YP_727141.1|	Serine/threonine protein kinase	h16_A2694	3.45819	1.52e-53
gi|38637743|ref|NP_942717.1|	HypB3	hypB3	3.56855	3.87e-71
gi|116696371|ref|YP_841947.1|	response regulator	H16_B2435	3.96362	1.74e-54
gi|113867998|ref|YP_726487.1|	response regulator	h16_A2019	5.6521	8.52e-56
[L] Replication, recombination and repair
gi|116694719|ref|YP_728930.1|	exconuclease	H16_B0768	0.426664	0.0112894
gi|113868987|ref|YP_727476.1|	DNA repair protein RadC	radC	0.46157	0.00773937
gi|113866662|ref|YP_725151.1|	Uracil-DNA glycosylase	h16_A0635	0.611191	0.000469166
gi|116696487|ref|YP_842063.1|	DNA-3-methyladenine glycosylase II, adenosine deaminase	alkA	0.64103	7.67e-05
gi|113867172|ref|YP_725661.1|	excinuclease ABC subunit B	uvrB	0.662587	0.00195064
gi|38637938|ref|NP_942912.1|	integrase	PHG277	0.69328	0.00478709
gi|38638073|ref|NP_943047.1|	transposase	tnpA	0.742188	0.00314729
gi|113869496|ref|YP_727985.1|	DNA-3-methyladenine glycosylase I	tag	0.815868	2.6e-06
gi|116695006|ref|YP_840582.1|	DNA repair nucleotidyltransferase/DNA polymerase	H16_B1061	0.827337	0.00119512
gi|38637982|ref|NP_942956.1|	helicase superfamily protein I	uvrD	0.882191	0.0176296
gi|113867687|ref|YP_726176.1|	deoxyribodipyrimidine photolyase	h16_A1679	0.897062	4.7e-05
gi|116696486|ref|YP_842062.1|	methylated-DNA-[protein]-cysteine S-methyltransferase	ogt	1.03606	0.000167288
gi|116695007|ref|YP_840583.1|	error-prone DNA polymerase	dnaE2	1.06062	1.21e-07
gi|116696318|ref|YP_841894.1|	putative helicase	H16_B2382	1.10031	0.000588355
gi|116694346|ref|YP_728557.1|	LuxR family transcriptional regulator	H16_B0393	1.13721	3.93e-06
gi|113867501|ref|YP_725990.1|	DNA topoisomerase IB	h16_A1489	1.20358	7.71e-05
gi|113869272|ref|YP_727761.1|	uracil-DNA glycosylase	ung	1.19571	6.53e-13
gi|116695781|ref|YP_841357.1|	Uracil-DNA glycosylase	H16_B1845	1.26981	1.53e-05
gi|38637727|ref|NP_942701.1|	transposase	PHG062	1.38664	0.000125859
gi|113867828|ref|YP_726317.1|	transposase ISAE1	h16_A1846	1.35145	0.000170849
gi|38638072|ref|NP_943046.1|	transposase	tnpA	1.50407	4.53e-06
gi|38637794|ref|NP_942768.1|	integrase/recombinase	PHG129	2.13371	0.000686815
gi|113868473|ref|YP_726962.1|	NTP pyrophosphohydrolase including oxidative damage repair enzymes	h16_A2506	2.19042	3.92e-14
gi|116696288|ref|YP_841864.1|	ATP-dependent DNA ligase	ligD	2.17733	3.18e-31
gi|116695038|ref|YP_840614.1|	methylated-DNA-[protein]-cysteine S-methyltransferase	ada	2.58429	1.64e-41
gi|113866663|ref|YP_725152.1|	site-specific recombinase, DNA invertase Pin-like protein	pinR	2.71398	2.75e-30
gi|113868652|ref|YP_727141.1|	Serine/threonine protein kinase	h16_A2694	3.45819	1.52e-53
[M] Cell wall/membrane/envelope biogenesis
gi|116695170|ref|YP_840746.1|	mechano-sensitive channel	H16_B1226	0.352627	0.0436966
gi|116694663|ref|YP_728874.1|	small-conductance mechano-sensitive channel	mscS2	0.367999	0.0241399
gi|116693996|ref|YP_728207.1|	putative exopolysaccharide biosynthesis protein	H16_B0036	0.382586	0.0232899
gi|116693994|ref|YP_728205.1|	UDP-N-Acetyl-D-mannosamine 6-dehydrogenase	wecC	0.438779	0.0081263
gi|116696105|ref|YP_841681.1|	4-hydroxy-3-methylbut-2-enyl diphosphate reductase	ispH	0.48347	0.0206865
gi|113868271|ref|YP_726760.1|	outer membrane efflux protein	h16_A2296	0.525701	0.0218204
gi|116695920|ref|YP_841496.1|	hypothetical protein H16_B1984	H16_B1984	0.586117	0.00191405
gi|113866801|ref|YP_725290.1|	cyanophycin synthetase	cphA%27	0.574681	0.00942403
gi|116694250|ref|YP_728461.1|	glycosyltransferase	H16_B0296	0.588507	0.00140707
gi|116695963|ref|YP_841539.1|	membrane carboxypeptidase (penicillin-binding protein)	H16_B2027	0.644622	0.00199175
gi|116694094|ref|YP_728305.1|	outer membrane protein (porin)	H16_B0134	0.655523	0.0086458
gi|116693979|ref|YP_728190.1|	putative UDP-galactose phosphate transferase	H16_B0019	0.654318	0.00385352
gi|113868486|ref|YP_726975.1|	outer membrane protein and related peptidoglycan-associated proteins	h16_A2519	0.652485	5.49e-05
gi|116696394|ref|YP_841970.1|	outer membrane protein (porin)	H16_B2458	0.678896	3.54e-05
gi|116695111|ref|YP_840687.1|	phospholipase C	plcN4	0.71787	0.000170731
gi|116694172|ref|YP_728383.1|	L-alanine-DL-glutamate epimerase/enolase superfamily-like protein	H16_B0217	0.746504	1.05e-05
gi|116695559|ref|YP_841135.1|	outer membrane protein (porin)	H16_B1620	0.763389	0.000422416
gi|113866345|ref|YP_724834.1|	glucosamine-6-phosphate deaminase	nagB	0.769208	0.00160071
gi|113868758|ref|YP_727247.1|	hypothetical protein H16_A2800	asmA	0.784302	0.000158785
gi|113868085|ref|YP_726574.1|	sugar transferase involved in lipopolysaccharidesynthesis	h16_A2107	0.771688	1.57e-05
gi|113867324|ref|YP_725813.1|	outer membrane protein (porin)	h16_A1305	0.809077	0.0224843
gi|113866730|ref|YP_725219.1|	transglycosylase	h16_A0703	0.822056	0.000427961
gi|116696464|ref|YP_842040.1|	outer membrane protein (porin)	H16_B2528	0.830964	3.08e-05
gi|116696077|ref|YP_841653.1|	ABC-type transporter, permease component	H16_B2141	0.848301	1.66e-07
gi|113868682|ref|YP_727171.1|	phospholipase C	plcN1	0.859831	4.61e-05
gi|113866752|ref|YP_725241.1|	glucosyl transferase	h16_A0725	0.885149	2.89e-05
gi|116696504|ref|YP_842080.1|	small-conductance mechano-sensitive channel	mscS5	0.972233	3.39e-05
gi|113867599|ref|YP_726088.1|	ABC-type transporter, fused periplasmic and permease components	h16_A1588	0.987044	3.98e-07
gi|113867846|ref|YP_726335.1|	dTDP-glucose pyrophosphorylase	rfbA	1.00566	3.25e-05
gi|116693991|ref|YP_728202.1|	aminotransferase	wbpE	1.01957	1.78e-05
gi|116694087|ref|YP_728298.1|	glucarate dehydratase	H16_B0127	1.05257	0.000574986
gi|116696107|ref|YP_841683.1|	cell wall biosynthesis glycosyltransferase	H16_B2171	1.03806	5.85e-08
gi|113868498|ref|YP_726987.1|	TonB-like protein, links inner and outer membranes	h16_A2532	1.03562	2.86e-06
gi|113867830|ref|YP_726319.1|	dTDP-4-dehydrorhamnose 3,5-epimerase	rfbC	1.05778	4.03e-05
gi|116695012|ref|YP_840588.1|	phospholipase C	plcN3	1.12062	0.000107251
gi|113866648|ref|YP_725137.1|	outer membrane protein (porin)	h16_A0621	1.12788	0.000602659
gi|116695791|ref|YP_841367.1|	small-conductance mechano-sensitive channel	mscS4	1.10416	6.18e-07
gi|116695216|ref|YP_840792.1|	outer membrane efflux protein	H16_B1272	1.14019	0.00107334
gi|113869667|ref|YP_728156.1|	OmpW family porin	ompW3	1.16839	0.00135505
gi|116694837|ref|YP_729048.1|	dihydrodipicolinate synthase	dapA3	1.15011	8.51e-05
gi|116695719|ref|YP_841295.1|	outer membrane protein	H16_B1783	1.17208	1.53e-06
gi|113867946|ref|YP_726435.1|	muconate cyclo-isomerase	catB3	1.16467	6.18e-07
gi|116694678|ref|YP_728889.1|	outer membrane protein (porin)	H16_B0727	1.20034	8.73e-09
gi|113867847|ref|YP_726336.1|	hypothetical protein H16_A1865	h16_A1865	1.20564	7.1e-09
gi|116694168|ref|YP_728379.1|	dihydrodipicolinate synthase	dapA2	1.27968	0.000116409
gi|113866432|ref|YP_724921.1|	outer membrane protein (porin)	h16_A0403	1.3155	0.000222856
gi|116693998|ref|YP_728209.1|	UDP-N-acetylglucosamine 4,6-dehydratase	H16_B0038	1.2767	2.09e-07
gi|113867760|ref|YP_726249.1|	cation/multidrug efflux system, mebrane-fusion component	acrA4	1.30216	7.94e-06
gi|116696083|ref|YP_841659.1|	outer membrane protein (porin)	H16_B2147	1.27947	1.38e-12
gi|116695548|ref|YP_841124.1|	ABC transporter permease	H16_B1609	1.29575	3.16e-15
gi|116694766|ref|YP_728977.1|	L-threonine 3-dehydrogenase	H16_B0820	1.34346	1.87e-15
gi|116695349|ref|YP_840925.1|	nucleoside-diphosphate-sugar epimerase	H16_B1406	1.34434	1.09e-15
gi|116696103|ref|YP_841679.1|	glycosyl transferase	H16_B2167	1.36364	5.81e-15
gi|116696443|ref|YP_842019.1|	carboxypeptidase	H16_B2507	1.38368	1.08e-08
gi|113869523|ref|YP_728012.1|	phosphinothricin N-acetyltransferase	pat	1.4028	4.25e-06
gi|113867833|ref|YP_726322.1|	dTDP-D-glucose 4,6-dehydratase	rfbB2	1.42552	1.08e-06
gi|116693985|ref|YP_728196.1|	glycosyl transferase	rfaG2	1.42865	1.7e-09
gi|113866652|ref|YP_725141.1|	outer membrane protein (porin)	h16_A0625	1.67027	0.00107325
gi|113867562|ref|YP_726051.1|	outer membrane protein (porin)	h16_A1551	1.55276	3.7e-10
gi|116693981|ref|YP_728192.1|	acetyltransferase	H16_B0021	1.54684	2.63e-13
gi|116693982|ref|YP_728193.1|	protein tyrosin kinase involved in exopolysaccharide biosynthesis	wzc	1.57012	6.78e-13
gi|116695024|ref|YP_840600.1|	outer membrane protein V	H16_B1079	1.61893	7.35e-15
gi|113867838|ref|YP_726327.1|	EPS I polysaccharide export outer membrane protein epsA precursor/periplasmic protein involved in p	h16_A1856	1.68354	2.85e-06
gi|116695794|ref|YP_841370.1|	cobalt-zinc-cadmium resistance membrane-fusion protein	czcA2	1.75892	0.000103561
gi|113866449|ref|YP_724938.1|	outer membrane exporter of multiple drugs	opcM	1.62356	4.5e-18
gi|113867839|ref|YP_726328.1|	hypothetical protein H16_A1857	h16_A1857	1.70415	2.21e-07
gi|113866282|ref|YP_724771.1|	nucleoside-diphosphate-sugar epimerase	h16_A0251	1.63609	6.32e-16
gi|113867017|ref|YP_725506.1|	poly-gamma-glutamate synthetase	h16_A0995	1.64828	4.72e-18
gi|116695082|ref|YP_840658.1|	OmpA/MotB-family outer membrane protein	H16_B1137	1.76137	1.63e-07
gi|113867837|ref|YP_726326.1|	sugar transferase involved in lipopolysaccharidesynthesis	h16_A1855	1.79477	5.36e-06
gi|116695767|ref|YP_841343.1|	dihydrodipicolinate synthase (DapA)	dapA4	1.78725	1.99e-06
gi|113866641|ref|YP_725130.1|	outer membrane protein	tolC	1.75177	8.44e-10
gi|116694734|ref|YP_728945.1|	glycosyltransferase	H16_B0788	1.80512	1.76e-07
gi|116694485|ref|YP_728696.1|	phospholipase C	plcN2	1.81442	4.92e-09
gi|113867843|ref|YP_726332.1|	glycosyltransferase	h16_A1861	1.84505	2.79e-07
gi|116694601|ref|YP_728812.1|	nucleoside-diphosphate-sugar epimerase	H16_B0650	1.92377	1.58e-07
gi|113867605|ref|YP_726094.1|	porin	h16_A1594	1.87128	7.91e-22
gi|116694644|ref|YP_728855.1|	outer membrane efflux protein	rtxC2	1.88243	8.16e-24
gi|113867842|ref|YP_726331.1|	glycosyltransferase group 1	h16_A1860	1.99291	4.24e-07
gi|116694091|ref|YP_728302.1|	5-dehydro-4-deoxyglucarate dehydratase	H16_B0131	2.06694	1.08e-07
gi|113867609|ref|YP_726098.1|	outer membrane protein/protective antigen OMA87	h16_A1598	1.98949	3.33e-12
gi|116695730|ref|YP_841306.1|	outer membrane protein (porin)	H16_B1794	2.14352	1.61e-08
gi|113867679|ref|YP_726168.1|	hypothetical protein H16_A1671	h16_A1671	2.03942	3.95e-25
gi|113868140|ref|YP_726629.1|	multidrug resistance efflux pump, MFP family	czrA	2.20029	9.41e-08
gi|116695795|ref|YP_841371.1|	cobalt-zinc-cadmium resistance outer membrane porin	czcC2	2.33334	5.26e-09
gi|116696480|ref|YP_842056.1|	putative periplasmic esterase or lipase	rssA	2.21774	6.46e-32
gi|113867836|ref|YP_726325.1|	mannose-1-phosphate guanylyltransferase	manC1	2.3768	1.27e-09
gi|113868495|ref|YP_726984.1|	glutamate racemase	murI	2.2933	9.9e-27
gi|116693984|ref|YP_728195.1|	exopolysaccharide export protein	wza	2.33179	1.44e-23
gi|116695368|ref|YP_840944.1|	LysR family transcriptional regulator	H16_B1425	2.55635	1.31e-12
gi|116695295|ref|YP_840871.1|	insecticidal toxin complex protein	H16_B1352	2.4587	1.36e-26
gi|113868106|ref|YP_726595.1|	L-alanine-DL-glutamate epimerase	menC	2.51483	3.74e-40
gi|113869303|ref|YP_727792.1|	cation/multidrug efflux system outer membrane porin	acrC6	2.59957	3.29e-32
gi|113868646|ref|YP_727135.1|	outer membrane protein (porin)	h16_A2688	2.74051	2.47e-30
gi|116694733|ref|YP_728944.1|	outer membrane efflux protein	H16_B0787	2.76947	1.13e-27
gi|116693972|ref|YP_728183.1|	EPS I polysaccharide export protein, putative tyrosine-protein kinase	H16_B0012	2.81739	1.69e-22
gi|116694798|ref|YP_729009.1|	outer membrane protein (porin)	H16_B0852	3.25715	1.72e-12
gi|113868388|ref|YP_726877.1|	outer membrane heavy metal efflux protein	h16_A2417	3.45809	1.43e-20
gi|113869305|ref|YP_727794.1|	cation/multidrug efflux system, mebrane-fusion component	acrA6	3.97883	6.5e-67
[N] Cell motility
gi|113866766|ref|YP_725255.1|	Type IV pilus transmembrane protein PilJ	pilJ	0.525345	0.0154999
gi|116695196|ref|YP_840772.1|	methyl-accepting chemotaxis protein	H16_B1252	0.568171	0.00176748
gi|116696027|ref|YP_841603.1|	fimbrial assembly chaperone	fimB	0.684262	0.0224823
gi|113868610|ref|YP_727099.1|	methyl-accepting chemotaxis protein	h16_A2651	0.686971	0.00930933
gi|38637782|ref|NP_942756.1|	hypothetical protein PHG117	PHG117	0.796139	0.00245718
gi|113866445|ref|YP_724934.1|	Type IV pilus assembly protein PilV	pilV3	0.852106	3.79e-07
gi|113866767|ref|YP_725256.1|	Type IV pilus protein histidine kinase/response regulator hybrid PilL	pilL2	0.903743	2.58e-05
gi|113866734|ref|YP_725223.1|	fimbrial protein	hifD	0.956538	7.73e-06
gi|113866446|ref|YP_724935.1|	Type IV pilus assembly protein PilW	pilW	1.05582	4.67e-10
gi|113868802|ref|YP_727291.1|	Type IV pilus assembly protein PilE	pilE3	1.47143	0.00473558
gi|113866447|ref|YP_724936.1|	hypothetical protein H16_A0418	h16_A0418	1.3937	1.9e-14
gi|113866448|ref|YP_724937.1|	Type IV pilus assembly protein, tip-associated adhesin PilY1	pilY1	1.58638	4.22e-14
gi|113868801|ref|YP_727290.1|	Type IV pilus assembly protein, tip-associated adhesin PilY1	pilY3	2.12843	7.55e-08
[O] Post-translational modification, protein turnover, and chaperones
gi|116694522|ref|YP_728733.1|	glutathione S-transferase	H16_B0571	0.465254	0.00351432
gi|113867709|ref|YP_726198.1|	S08A subfamily peptidase	h16_A1706	0.518706	0.00516049
gi|113867100|ref|YP_725589.1|	urea amidohydrolase (urease) accessory protein UreD	ureD	0.525991	0.0341296
gi|113867417|ref|YP_725906.1|	arginyl-tRNA-protein transferase	ate	0.530256	0.00541372
gi|113868817|ref|YP_727306.1|	glutathione S-transferase	h16_A2861	0.537293	0.000993194
gi|113866160|ref|YP_724649.1|	pyrrolidone-carboxylate peptidase	pcp	0.54345	0.000674166
gi|113866347|ref|YP_724836.1|	ATPase with chaperone activity/magnesium chelatase, subunit ChlI	h16_A0317	0.560981	0.021571
gi|113867342|ref|YP_725831.1|	lipase chaperone	h16_A1323	0.589813	0.00219146
gi|113866097|ref|YP_724586.1|	glutathione S-transferase	h16_A0066	0.609607	0.000591387
gi|113866746|ref|YP_725235.1|	ATPase with chaperone activity	h16_A0719	0.647878	0.0132098
gi|113867106|ref|YP_725595.1|	urea amidohydrolase (urease) accessory protein UreF	ureF	0.66845	0.0183145
gi|113867107|ref|YP_725596.1|	urea amidohydrolase (urease) regulatory and maturation protein UreG	ureG	0.677276	0.00544184
gi|116695355|ref|YP_840931.1|	putative glutathione S-transferase	H16_B1412	0.723981	0.000457136
gi|113867546|ref|YP_726035.1|	glutathione S-transferase	h16_A1535	0.735781	1.76e-05
gi|116694473|ref|YP_728684.1|	glutathione S-transferase	H16_B0522	0.772293	1.65e-05
gi|113868961|ref|YP_727450.1|	Zn-dependent protease with chaperone function	h16_A3007	0.783719	1.82e-05
gi|113867770|ref|YP_726259.1|	thioredoxin reductase	h16_A1779	0.800267	7.77e-06
gi|116695365|ref|YP_840941.1|	thioredoxin reductase	H16_B1422	0.835334	7.48e-08
gi|116695455|ref|YP_841031.1|	iron sulfur cluster assembly protein SufD	sufD	0.872809	0.00156019
gi|113867755|ref|YP_726244.1|	Thiol-disulfide isomerase and thioredoxins	h16_A1762	0.914106	0.00118409
gi|113867993|ref|YP_726482.1|	HSP20 family molecular chaperone	ibpA3	0.932317	0.000807576
gi|38637935|ref|NP_942909.1|	peptidyl-prolyl cis-trans isomerase	PHG274	0.967188	0.00172635
gi|116695430|ref|YP_841006.1|	hypothetical protein H16_B1488	H16_B1488	1.0412	7.31e-05
gi|113866080|ref|YP_724569.1|	S-isoprenylcysteine methyltransferase-like protein	h16_A0049	1.03585	3.67e-08
gi|38637681|ref|NP_942655.1|	HypB1	hypB1	1.03801	8.66e-07
gi|38637760|ref|NP_942734.1|	HypB2	hypB2	1.07375	1.75e-06
gi|113867395|ref|YP_725884.1|	pyruvate-formate lyase-activating enzyme	h16_A1380	1.10783	6.91e-10
gi|116694901|ref|YP_729112.1|	cytochrome c biogenesis factor	ccmF2	1.12775	2.88e-06
gi|113867958|ref|YP_726447.1|	hypothetical protein H16_A1978	h16_A1978	1.15836	3.6e-05
gi|116694114|ref|YP_728325.1|	trypsin-like serine protease	H16_B0159	1.21996	6.9e-09
gi|116695429|ref|YP_841005.1|	cytochrome c biogenesis protein	H16_B1487	1.23319	2.69e-06
gi|116694821|ref|YP_729032.1|	maleylpyruvate isomerase	H16_B0875	1.28869	1.16e-05
gi|113867036|ref|YP_725525.1|	xanthine dehydrogenase, maturation factor	xdhC1	1.29212	2.73e-12
gi|116695737|ref|YP_841313.1|	organic hydroperoxide resistance protein	H16_B1801	1.31509	4.84e-07
gi|113867298|ref|YP_725787.1|	hypothetical protein H16_A1279	h16_A1279	1.35502	8.94e-17
gi|113866462|ref|YP_724951.1|	xanthine and CO dehydrogenase, maturation factor	coxF	1.38547	1.26e-13
gi|113867753|ref|YP_726242.1|	cytochrome c biogenesis protein	ccdA	1.42539	4.55e-11
gi|113867732|ref|YP_726221.1|	xanthine and CO dehydrogenase, maturation factor	coxF2	1.49652	4.72e-06
gi|113867834|ref|YP_726323.1|	hypothetical protein H16_A1852	h16_A1852	1.53649	2.52e-06
gi|116695921|ref|YP_841497.1|	hydroperoxide resistance protein	H16_B1985	1.52679	5.71e-09
gi|116696205|ref|YP_841781.1|	peptidyl-prolyl cis-trans isomerase	ppiC2	1.67095	0.000173985
gi|113867631|ref|YP_726120.1|	DnaJ-class molecular chaperone	h16_A1620	1.55163	9.03e-18
gi|38637684|ref|NP_942658.1|	HypD1	hypD1	1.69889	2.97e-11
gi|38637682|ref|NP_942656.1|	HypF1	hypF1	1.78353	1.73e-11
gi|116694415|ref|YP_728626.1|	glutathione S-transferase	H16_B0464	1.77307	5.78e-05
gi|113866678|ref|YP_725167.1|	ATP-dependent protease Clp, ATPase subunit	clpC1	1.6955	3.53e-08
gi|116694902|ref|YP_729113.1|	Thiol-disulfide isomerase involved in cytochromec biogenesis	ccmG2	1.74555	1.32e-05
gi|113867733|ref|YP_726222.1|	hypothetical protein H16_A1730	h16_A1730	1.76381	1.48e-06
gi|113867976|ref|YP_726465.1|	chaperonin GroEL	groELb	1.78408	3.46e-10
gi|116695540|ref|YP_841116.1|	ABC transporter permease	H16_B1601	1.81347	3.03e-08
gi|116694899|ref|YP_729110.1|	ABC transporter permease	ccmC2	1.9965	3.01e-06
gi|113868725|ref|YP_727214.1|	S49 family serine protease	h16_A2767	1.91825	2.03e-26
gi|116696175|ref|YP_841751.1|	peroxiredoxin	H16_B2239	1.97697	7.01e-29
gi|113867779|ref|YP_726268.1|	redox protein, regulator of disulfide bond formation	h16_A1791	2.07625	4.17e-09
gi|116695551|ref|YP_841127.1|	trypsin-like serine protease	H16_B1612	2.0462	5.59e-30
gi|113868496|ref|YP_726985.1|	hypothetical protein H16_A2530	h16_A2530	2.13081	1.04e-20
gi|38637685|ref|NP_942659.1|	HypE1	hypE1	2.56515	2.32e-12
gi|38637761|ref|NP_942735.1|	HypF2	hypF2	2.59789	8.36e-12
gi|113868643|ref|YP_727132.1|	parvulin-like peptidyl-prolyl isomerase	h16_A2685	2.73144	3.84e-39
gi|113868726|ref|YP_727215.1|	membrane-bound protease subunit	h16_A2768	2.76848	5.11e-36
gi|116696364|ref|YP_841940.1|	ATP-dependent protease Clp, ATPase subunit	clpB2	3.39954	1.17e-23
gi|116695037|ref|YP_840613.1|	thioredoxin reductase	H16_B1092	3.51294	1.25e-45
gi|38637743|ref|NP_942717.1|	HypB3	hypB3	3.56855	3.87e-71
gi|38637884|ref|NP_942858.1|	cytochrome C biogenesis protein	ccmL	3.99404	4.34e-60
gi|38637740|ref|NP_942714.1|	HypD2	hypD2	4.31689	5.07e-53
gi|38637880|ref|NP_942854.1|	ABC heme export system	ccmC	5.11251	1.06e-85
gi|38637737|ref|NP_942711.1|	HypF3	hypF3	5.27039	3.27e-82
gi|38637878|ref|NP_942852.1|	cytochrome C biogenesis protein CcmA	ccmA	5.38314	2.02e-91
gi|38637741|ref|NP_942715.1|	hypothetical protein PHG076	hypE2	5.40088	3.32e-102
gi|38637883|ref|NP_942857.1|	cytochrome C biogenesis protein	ccmG	5.49687	2.51e-107
gi|38637882|ref|NP_942856.1|	cytochrome C biogenesis protein	ccmF	5.43192	1.24e-110
gi|38637881|ref|NP_942855.1|	cytochrome C biogenesis protein CcmE	ccmE	6.02428	2.01e-88
[P] Inorganic ion transport and metabolism
gi|116695798|ref|YP_841374.1|	rhodanese-related sulfurtransferase	H16_B1862	0.389949	0.0234363
gi|116695425|ref|YP_841001.1|	chromate transport protein ChrA	chrA2	0.435731	0.0158285
gi|116694248|ref|YP_728459.1|	ABC transporter periplasmic protein	phnD2	0.477711	0.00513005
gi|116696045|ref|YP_841621.1|	outer membrane receptor, TonB dependent	H16_B2109	0.498351	0.00605444
gi|116695116|ref|YP_840692.1|	MFS transporter	H16_B1171	0.520462	0.00918553
gi|113868695|ref|YP_727184.1|	rhodanese-related sulfurtransferase	sseA	0.54757	0.00434431
gi|113866757|ref|YP_725246.1|	MFS family transporter	h16_A0730	0.562815	0.000314977
gi|113869522|ref|YP_728011.1|	arsenate reductase (glutaredoxin)	arsC2	0.58991	0.000584656
gi|116695118|ref|YP_840694.1|	MFS transporter	H16_B1173	0.602351	0.00117341
gi|113869275|ref|YP_727764.1|	ABC-type transporter, ATPase component	h16_A3327	0.59964	0.00269397
gi|116694434|ref|YP_728645.1|	arylsulfatase A	H16_B0483	0.60536	0.00182141
gi|116695178|ref|YP_840754.1|	ammonium transporter	H16_B1234	0.621412	0.00024786
gi|113867956|ref|YP_726445.1|	copper uptake P-type ATPase	copP1	0.635374	0.000275733
gi|113867861|ref|YP_726350.1|	monovalent cation/H+ antiporter subunit A	mnhAB	0.637806	0.000348116
gi|113868076|ref|YP_726565.1|	ABC transporter permease	dppC1	0.697849	0.00936258
gi|38638047|ref|NP_943021.1|	muconolactone transporter	mmlH	0.726627	0.0146698
gi|113867854|ref|YP_726343.1|	hypothetical protein H16_A1874	h16_A1874	0.713271	0.000105663
gi|113867931|ref|YP_726420.1|	K+ transport flavoprotein	trkA2	0.719734	0.00476529
gi|113866351|ref|YP_724840.1|	ammonium transporter	amtB	0.717781	0.00101222
gi|113866721|ref|YP_725210.1|	major facilitator superfamily transporter MHS family protein	h16_A0694	0.724895	1.86e-05
gi|113866498|ref|YP_724987.1|	ABC transporter permease	h16_A0469	0.756714	0.0283488
gi|116694922|ref|YP_729133.1|	potassium transporter	kup3	0.735172	6.4e-06
gi|116694044|ref|YP_728255.1|	ferrous iron transport protein B	H16_B0084	0.757903	0.00272546
gi|116694731|ref|YP_728942.1|	outer membrane receptor, TonB-dependent	H16_B0785	0.768011	2.08e-05
gi|116696154|ref|YP_841730.1|	ABC transporter ATPase	H16_B2218	0.814237	0.029654
gi|116695539|ref|YP_841115.1|	ABC-type transporter, periplasmic component	H16_B1600	0.825115	0.000415363
gi|116694092|ref|YP_728303.1|	thiosulfate sulfurtransferase	H16_B0132	0.790647	9.47e-07
gi|116695665|ref|YP_841241.1|	transmembrane activator of PrtI	prtR	0.825446	1.24e-05
gi|113868696|ref|YP_727185.1|	divalent heavy-metal cations transporter	h16_A2738	0.851093	1.65e-05
gi|116695226|ref|YP_840802.1|	metal-dependent hydrolase involved in phosphonate metabolism	phnM	0.882655	0.000523267
gi|113868077|ref|YP_726566.1|	ABC transporter permease	dppB1	0.931357	0.00810062
gi|113868218|ref|YP_726707.1|	ABC transporter ATPase	ssuB1	0.993084	0.00756578
gi|116695086|ref|YP_840662.1|	MFS transporter	H16_B1141	0.987983	1.26e-06
gi|116694836|ref|YP_729047.1|	ABC transporter permease	H16_B0890	1.01507	0.000644989
gi|116695804|ref|YP_841380.1|	ABC-type sulfonate transporter, ATPase component	ssuB2	1.03618	0.00294563
gi|113868975|ref|YP_727464.1|	ABC transporter permease	h16_A3021	1.00384	8.29e-05
gi|116695621|ref|YP_841197.1|	ABC transporter ATPase/permease	H16_B1682	1.0115	0.0017198
gi|38637905|ref|NP_942879.1|	nitric oxide reductase qNor type	norB	1.03217	9.09e-06
gi|116696055|ref|YP_841631.1|	ABC-type transporter, ATPase component	H16_B2119	1.0717	0.00531407
gi|116695419|ref|YP_840995.1|	ABC transporter permease	H16_B1477	1.06409	0.0037879
gi|116696412|ref|YP_841988.1|	outer membrane receptor, TonB dependent	H16_B2476	1.08414	0.00255919
gi|113866450|ref|YP_724939.1|	ABC-type transporter, permease component	h16_A0421	1.10543	3.39e-05
gi|113869274|ref|YP_727763.1|	ABC transporter permease	h16_A3326	1.07781	1.26e-08
gi|113867410|ref|YP_725899.1|	ABC-type transporter, periplasmic component	h16_A1395	1.08492	9.23e-05
gi|116694842|ref|YP_729053.1|	potassium transport system ATPase chain C	kdpC	1.12006	0.000244729
gi|116694478|ref|YP_728689.1|	ABC transporter periplasmic protein	H16_B0527	1.10761	1.73e-07
gi|116695641|ref|YP_841217.1|	major facilitator superfamily oxalate/formate antiporter	oxlT	1.10003	2.16e-09
gi|113866222|ref|YP_724711.1|	outer membrane receptor, TonB dependent	h16_A0191	1.10728	1.48e-06
gi|113867859|ref|YP_726348.1|	monovalent cation/H+ antiporter subunit D	mnhD	1.10299	1.14e-11
gi|116696155|ref|YP_841731.1|	ABC-type transporter, periplasmic component	H16_B2219	1.16521	0.00204699
gi|116695227|ref|YP_840803.1|	ABC-type phosphonate transport system, ATPase component	phnL	1.18484	0.00490534
gi|113867858|ref|YP_726347.1|	monovalent cation/H+ antiporter subunit E	mnhE	1.1483	8.86e-05
gi|116694671|ref|YP_728882.1|	ABC transporter permease	dppB3	1.15575	1.99e-05
gi|113867422|ref|YP_725911.1|	benzoyl-CoA oxygenase component A	bdxA	1.12978	1.5e-11
gi|113867321|ref|YP_725810.1|	ABC transporter permease	h16_A1302	1.19134	0.00143655
gi|116695421|ref|YP_840997.1|	ABC transporter periplasmic protein	H16_B1479	1.21251	0.00103871
gi|116696181|ref|YP_841757.1|	ABC transporter permease	H16_B2245	1.24446	0.00236869
gi|116696182|ref|YP_841758.1|	ABC transporter ATPase	H16_B2246	1.20794	0.000346207
gi|116696159|ref|YP_841735.1|	ABC transporter periplasmic protein	tauA	1.23002	0.00107083
gi|113868172|ref|YP_726661.1|	hydrogenase 4 subunit B	h16_A2196	1.21146	1.37e-07
gi|113866387|ref|YP_724876.1|	ABC transporter ATPase	h16_A0357	1.18932	1.67e-06
gi|116694006|ref|YP_728217.1|	cyanate hydratase	cynS	1.18814	1.72e-07
gi|113867879|ref|YP_726368.1|	quaternary ammonium compound-resistance protein	h16_A1899	1.33971	0.00441249
gi|113867650|ref|YP_726139.1|	sulfite reductase subunit beta	cysI2	1.25648	3.66e-05
gi|116695240|ref|YP_840816.1|	ABC transporter ATPase	phnC1	1.26479	0.000118038
gi|116694071|ref|YP_728282.1|	ABC transporter periplasmic protein	H16_B0111	1.26175	1.04e-05
gi|113866227|ref|YP_724716.1|	FUR family transcriptional regulator	h16_A0196	1.26379	6.91e-09
gi|113866389|ref|YP_724878.1|	ABC transporter periplasmic protein	h16_A0359	1.27126	1.94e-07
gi|116696259|ref|YP_841835.1|	nitric oxide reductase qNor type (NorB2)	norB2	1.31616	7.02e-07
gi|116695238|ref|YP_840814.1|	ABC transporter permease	phnE1	1.39363	0.000849299
gi|113868221|ref|YP_726710.1|	ABC transporter periplasmic protein	ssuA1	1.35286	1.37e-05
gi|116695459|ref|YP_841035.1|	ferredoxin	sufR	1.35094	4.69e-06
gi|113867165|ref|YP_725654.1|	flavin-binding monooxygenase	h16_A1145	1.35113	1.14e-11
gi|113867860|ref|YP_726349.1|	monovalent cation/H+ antiporter subunit C	mnhC	1.3742	2.3e-06
gi|113867644|ref|YP_726133.1|	salicylate 5-hydroxylase large oxygenase component, partial	nagG	1.40281	5.88e-07
gi|116696206|ref|YP_841782.1|	Beta-carbonic anhydrase	can2	1.44163	0.000232523
gi|113867857|ref|YP_726346.1|	monovalent cation/H+ antiporter subunit F	mnhF	1.40818	1.45e-05
gi|116694577|ref|YP_728788.1|	bifunctional sulfate adenylyltransferase subunit 1/adenylylsulfate kinase protein	cysN2	1.45107	3.8e-05
gi|113867640|ref|YP_726129.1|	major facilitator superfamily transporter AAHS family protein	h16_A1629	1.40434	3.59e-08
gi|116696160|ref|YP_841736.1|	ABC transporter permease	tauC1	1.47507	0.000191186
gi|113867322|ref|YP_725811.1|	ABC transporter ATPase	h16_A1303	1.52386	0.000339566
gi|116695053|ref|YP_840629.1|	ABC-type transporter, periplasmic component	H16_B1108	1.43336	1.3e-11
gi|116695469|ref|YP_841045.1|	sulfatase	H16_B1528	1.44469	1.21e-11
gi|116694670|ref|YP_728881.1|	ABC transporter permease	dppC3	1.48762	2.73e-07
gi|116694833|ref|YP_729044.1|	ABC transporter periplasmic protein	H16_B0887	1.55584	9.56e-05
gi|113866884|ref|YP_725373.1|	major facilitator superfamily transporter AAHS family protein	h16_A0858	1.53939	3.49e-06
gi|113868135|ref|YP_726624.1|	2-oxoglutarate/malate translocator, truncated, partial	h16_A2159	1.50457	1.52e-10
gi|113868158|ref|YP_726647.1|	alkaline phosphatase	h16_A2182	1.5691	6.29e-06
gi|113869030|ref|YP_727519.1|	major facilitator superfamily transporter MHS family protein	h16_A3076	1.53757	1.29e-11
gi|116694243|ref|YP_728454.1|	major facilitator superfamily transporter DHA2 family protein	H16_B0288	1.55486	7.38e-10
gi|116694964|ref|YP_729175.1|	polyphosphate kinase	ppk2	1.54172	5.88e-16
gi|116695072|ref|YP_840648.1|	ABC transporter permease	H16_B1127	1.55744	4.8e-11
gi|116695886|ref|YP_841462.1|	ABC-type transporter, periplasmic component	H16_B1950	1.62415	2.04e-06
gi|116695239|ref|YP_840815.1|	ABC transporter periplasmic protein	phnD1	1.62109	3.24e-06
gi|116695802|ref|YP_841378.1|	ABC-type sulfonate transporter, periplasmic component	ssuA2	1.6783	5.52e-05
gi|116695083|ref|YP_840659.1|	major facilitator transporter	H16_B1138	1.61203	4.38e-07
gi|116694045|ref|YP_728256.1|	ferrous iron transport protein A	H16_B0085	1.60103	4.54e-11
gi|113866101|ref|YP_724590.1|	major facilitator superfamily transporter ACS family protein	h16_A0070	1.68652	6.28e-06
gi|113868905|ref|YP_727394.1|	ABC transporter permease	h16_A2950	1.69716	2.23e-05
gi|113867856|ref|YP_726345.1|	monovalent cation/H+ antiporter subunit G	mnhG	1.63889	5.06e-13
gi|113868906|ref|YP_727395.1|	ABC transporter permease	h16_A2951	1.7516	4.1e-05
gi|113868129|ref|YP_726618.1|	extra-cytoplasmic solute receptor	h16_A2153	1.70418	3.95e-08
gi|113868219|ref|YP_726708.1|	ABC transporter permease	ssuC1	1.74755	5.88e-06
gi|113868061|ref|YP_726550.1|	ABC transporter permease	h16_A2083	1.81846	8.88e-05
gi|116696199|ref|YP_841775.1|	nitrate/nitrite transporter	narK3	1.76347	3.95e-06
gi|113867642|ref|YP_726131.1|	ferredoxin subunits of ring-hydroxylating dioxygenase	nagI	1.87534	0.000123615
gi|116695071|ref|YP_840647.1|	ABC transporter permease	H16_B1126	1.78821	3.26e-06
gi|116695788|ref|YP_841364.1|	major facilitator superfamily transporter MHS family protein	H16_B1852	1.79154	1.16e-09
gi|113867320|ref|YP_725809.1|	ABC transporter permease	h16_A1301	1.8385	2.05e-06
gi|116694668|ref|YP_728879.1|	ABC transporter ATPase	dppD3	1.78493	6.96e-10
gi|116694781|ref|YP_728992.1|	Na+/phosphate symporter	nptA2	1.83257	2.5e-08
gi|116694834|ref|YP_729045.1|	ABC transporter periplasmic protein	H16_B0888	1.87438	3.02e-06
gi|38637728|ref|NP_942702.1|	nickel permease	hoxN2	1.81096	5.57e-14
gi|116695070|ref|YP_840646.1|	ABC transporter ATPase	H16_B1125	1.85766	2.26e-07
gi|116696153|ref|YP_841729.1|	ABC-type transporter, permease component	H16_B2217	1.94163	7.51e-06
gi|116694269|ref|YP_728480.1|	arylsulfatase	H16_B0315	1.80598	6.79e-18
gi|116696180|ref|YP_841756.1|	ABC transporter periplasmic protein	H16_B2244	1.93441	1.04e-06
gi|116694788|ref|YP_728999.1|	phosphodiesterase/alkaline phosphatase D	phoD	1.84972	3.54e-17
gi|116694843|ref|YP_729054.1|	potassium transport system ATPase chain B	kdpB	1.95606	3.03e-08
gi|113866357|ref|YP_724846.1|	bacterioferritin-associated ferredoxin	bfd	1.91424	1.03e-11
gi|116695793|ref|YP_841369.1|	cobalt-zinc-cadmium resistance efflux pump	czcB2	2.01037	3.87e-09
gi|116696003|ref|YP_841579.1|	major facilitator superfamily transporter MHS family protein	H16_B2067	1.94144	3.93e-13
gi|113868062|ref|YP_726551.1|	ABC transporter permease	h16_A2084	2.03861	3.11e-07
gi|116694681|ref|YP_728892.1|	ring-hydroxylating dioxygenase	H16_B0730	1.94628	7.12e-12
gi|116696065|ref|YP_841641.1|	phenylpropionate dioxygenase or related ring-hydroxylating dioxygenase, large terminal subunit	H16_B2129	2.05036	6.14e-09
gi|116696200|ref|YP_841776.1|	nitrate/nitrite transporter	narK4	2.10609	1.99e-07
gi|116694724|ref|YP_728935.1|	nitrite reductase, NAD(P)H-dependent,ferredoxinsubunit	nasE	2.10159	2.34e-07
gi|38637929|ref|NP_942903.1|	nitrite/nitrate transporter	narK1	2.15742	1.11e-06
gi|113868175|ref|YP_726664.1|	hydrogenase 4 subunit F	h16_A2199	2.04697	7.64e-17
gi|116695427|ref|YP_841003.1|	major facilitator superfamily transporter OFA family protein	H16_B1485	2.02765	1.44e-19
gi|116694726|ref|YP_728937.1|	major facilitator superfamily transporter NNP family protein	narK5	2.1458	3.06e-08
gi|116694823|ref|YP_729034.1|	4-hydroxybenzoate transporter	pcaK2	2.12065	2.1e-10
gi|113867486|ref|YP_725975.1|	ABC transporter permease	h16_A1472	2.1216	1.02e-09
gi|38637691|ref|NP_942665.1|	high-affinity nickel permease	hoxN1	2.10343	1.15e-14
gi|116696162|ref|YP_841738.1|	ABC-type transporter, ATPase component	tauB	2.22093	6.78e-08
gi|113867966|ref|YP_726455.1|	silver efflux P-type ATPase	silP	2.07805	2.4e-33
gi|113867272|ref|YP_725761.1|	sulfate permease family transporter	h16_A1253	2.09372	2.4e-32
gi|113868002|ref|YP_726491.1|	calcium P-type ATPase	h16_A2023	2.13141	6.99e-22
gi|113866388|ref|YP_724877.1|	ABC transporter permease	h16_A0358	2.20478	3.31e-11
gi|116695855|ref|YP_841431.1|	major facilitator superfamily transporter AAHS family protein	H16_B1919	2.33276	1.83e-08
gi|116695888|ref|YP_841464.1|	ABC transporter permease	H16_B1952	2.36251	3.68e-09
gi|113867943|ref|YP_726432.1|	benzoate 1,2-dioxygenase hydroxylase subunit alpha	benA	2.39018	1.23e-08
gi|116695803|ref|YP_841379.1|	ABC-type sulfonate transporter, permease component	ssuC2	2.49073	4.17e-07
gi|113867613|ref|YP_726102.1|	arylsulfatase A or related enzyme	h16_A1602	2.2433	2.35e-30
gi|116696031|ref|YP_841607.1|	enterobactin receptor protein	fepA	2.282	2.67e-23
gi|116694984|ref|YP_729195.1|	tonB-dependent receptor yncD precursor	H16_B1039	2.39824	1.38e-11
gi|116694844|ref|YP_729055.1|	potassium-transporting ATPase subunit A	kdpA	2.41468	4.13e-11
gi|116695716|ref|YP_841292.1|	major facilitator superfamily transporter DHA2 family protein	H16_B1780	2.54108	3.02e-09
gi|116695682|ref|YP_841258.1|	monooxygenase	H16_B1746	2.54998	1.48e-14
gi|116695228|ref|YP_840804.1|	phosphonate C-P lyase system protein PhnK	phnK	2.71422	2.81e-08
gi|113867487|ref|YP_725976.1|	ABC transporter permease	h16_A1473	2.68145	1.95e-12
gi|38637930|ref|NP_942904.1|	nitrite/nitrate transporter	narK2	3.20044	1.4e-10
gi|116694076|ref|YP_728287.1|	transcriptional regulator, ferric uptake	fur	3.32397	6.27e-17
gi|113868735|ref|YP_727224.1|	catalase (peroxidase I)	katG	3.32153	8.08e-45
gi|116694969|ref|YP_729180.1|	major facilitator transporter	H16_B1024	3.99788	8.07e-42
gi|116694986|ref|YP_729197.1|	ABC-type transporter, ATPase component	H16_B1041	5.46678	5.65e-43
[Q] Secondary metabolites biosynthesis, transport, and catabolism
gi|116695601|ref|YP_841177.1|	Acyl-coenzyme A synthetase/AMP-(fatty) acid ligase	H16_B1662	0.3895	0.0190363
gi|113867043|ref|YP_725532.1|	ABC-type transporter involved in lysophospholipase L1 biosynthesis, permease component	lolE	0.390678	0.0325301
gi|113869299|ref|YP_727788.1|	acyl-CoA synthetase	h16_A3351	0.503938	0.00189327
gi|116695926|ref|YP_841502.1|	short chain dehydrogenase	H16_B1990	0.531472	0.00280812
gi|38638060|ref|NP_943034.1|	long-chain-fatty-acid--CoA ligase	fadD1	0.562475	0.0115457
gi|116694156|ref|YP_728367.1|	short chain dehydrogenase	H16_B0201	0.550842	0.0295753
gi|116695352|ref|YP_840928.1|	amidase related to nicotinamidase	H16_B1409	0.559303	0.0221744
gi|116695341|ref|YP_840917.1|	AMP-binding domain protein	H16_B1398	0.560373	0.00129601
gi|116695672|ref|YP_841248.1|	long-chain-fatty-acid-CoA ligase	H16_B1736	0.588889	0.000382554
gi|116695068|ref|YP_840644.1|	N-Acyl-D-amino-acid deacylase	H16_B1123	0.622075	0.000213422
gi|116696060|ref|YP_841636.1|	N-Acyl-D-aspartate/D-glutamate deacylase	H16_B2124	0.631405	0.0137659
gi|116695287|ref|YP_840863.1|	short chain dehydrogenase	H16_B1343	0.625452	0.000421473
gi|116694638|ref|YP_728849.1|	Short-chain dehydrogenase	H16_B0687	0.620618	0.0019276
gi|113868764|ref|YP_727253.1|	Acyl-CoA synthetase (AMP-forming)/AMP-acid ligase II	h16_A2807	0.635862	0.000255708
gi|113867542|ref|YP_726031.1|	gluconate 5-dehydrogenase	h16_A1531	0.66167	0.000738062
gi|116695183|ref|YP_840759.1|	long-chain-fatty-acid--CoA ligase	H16_B1239	0.682271	4.42e-05
gi|113867981|ref|YP_726470.1|	acetoacetyl-CoA reductase	phaB2	0.703685	0.0179689
gi|116694061|ref|YP_728272.1|	short chain dehydrogenase	H16_B0101	0.733394	0.00270444
gi|116694979|ref|YP_729190.1|	Alpha-ketoglutarate-dependent taurine dioxygenase	H16_B1034	0.737481	0.00101947
gi|116695474|ref|YP_841050.1|	taurine catabolism dioxygenase	H16_B1533	0.773656	0.000708405
gi|116696460|ref|YP_842036.1|	disulfide oxidoreductase	H16_B2524	0.775117	0.00418785
gi|116695734|ref|YP_841310.1|	short chain dehydrogenase	H16_B1798	0.79739	0.00194237
gi|113867894|ref|YP_726383.1|	hypothetical protein H16_A1914	h16_A1914	0.805679	0.0073177
gi|116695770|ref|YP_841346.1|	3-ketoacyl-(acyl-carrier-protein) reductase	fabG	0.813933	0.00045636
gi|116694760|ref|YP_728971.1|	amidase related to nicotinamidase	H16_B0814	0.837092	0.0100793
gi|113867940|ref|YP_726429.1|	1,6-dihydroxycyclohexa-2,4-diene-1-carboxylate dehydrogenase	benD	0.842783	0.00110008
gi|116694374|ref|YP_728585.1|	taurine catabolism dioxygenase	H16_B0422	0.890817	0.0110589
gi|116696227|ref|YP_841803.1|	protocatechuate 3,4-dioxygenase beta chain	pcaH1	0.881155	0.00307957
gi|113867503|ref|YP_725992.1|	fragmented acyl-CoA synthetase, partial	h16_A1491	0.896713	0.00190244
gi|113866646|ref|YP_725135.1|	YcaC related amidohydrolase	h16_A0619	0.910763	2.76e-05
gi|113868055|ref|YP_726544.1|	long-chain-fatty-acid--CoA ligase	h16_A2076	0.921219	6.62e-05
gi|113867693|ref|YP_726182.1|	YcaC related amidohydrolase	ycaC	0.935063	2.25e-07
gi|116695185|ref|YP_840761.1|	arylamine N-acetyltransferase	nhoA	0.945284	2.71e-06
gi|113866865|ref|YP_725354.1|	Acyl-CoA synthetase (AMP-forming)/AMP-acid ligase II	h16_A0839	0.972154	0.00168633
gi|38638059|ref|NP_943033.1|	acyl-CoA synthetase	fadD2	1.01131	0.000213894
gi|113866064|ref|YP_724553.1|	short chain dehydrogenase	h16_A0033	1.02042	0.000618576
gi|116695621|ref|YP_841197.1|	ABC transporter ATPase/permease	H16_B1682	1.0115	0.0017198
gi|116694164|ref|YP_728375.1|	dienelactone hydrolase or related enzyme	H16_B0209	1.00143	3.41e-08
gi|116695417|ref|YP_840993.1|	dienelactone hydrolase family protein	H16_B1475	1.02547	0.000134344
gi|113866897|ref|YP_725386.1|	Acyl-CoA synthetase (AMP-forming)/AMP-acid ligase II	h16_A0871	1.0681	0.00158146
gi|113867868|ref|YP_726357.1|	short chain dehydrogenase	h16_A1888	1.05599	0.00176653
gi|113867530|ref|YP_726019.1|	acyl-CoA synthetase	h16_A1519	1.02836	5.39e-08
gi|116695093|ref|YP_840669.1|	acyl-CoA synthetase	H16_B1148	1.04705	1.76e-07
gi|116696004|ref|YP_841580.1|	histone deacetylase family deacetylase	H16_B2068	1.07084	0.000163362
gi|116694482|ref|YP_728693.1|	N-Acyl-D-amino-acid deacylase	H16_B0531	1.06656	4.57e-09
gi|116694819|ref|YP_729030.1|	gentisate 1,2-dioxygenase	H16_B0873	1.08187	6.17e-06
gi|113867942|ref|YP_726431.1|	benzoate 1,2-dioxygenase hydroxylase subunit beta	benB	1.15235	0.00368757
gi|113868126|ref|YP_726615.1|	long-chain-fatty-acid--CoA ligase	h16_A2150	1.13294	3.87e-05
gi|116694315|ref|YP_728526.1|	3-oxoacyl-[acyl-carrier-protein] reductase	H16_B0361	1.20863	0.0069837
gi|116695967|ref|YP_841543.1|	indigoidine synthase A like protein	idgA	1.11926	2.61e-09
gi|113868440|ref|YP_726929.1|	short chain dehydrogenase	h16_A2473	1.17274	0.000558562
gi|113866808|ref|YP_725297.1|	cytosine deaminase or related metal-dependent hydrolase	ssnA	1.21367	0.00145042
gi|113867282|ref|YP_725771.1|	taurine catabolism dioxygenase	h16_A1263	1.19026	0.000528293
gi|116694685|ref|YP_728896.1|	short chain dehydrogenase	H16_B0734	1.17707	0.000146588
gi|116694820|ref|YP_729031.1|	fumarylpyruvate hydrolase	H16_B0874	1.21041	0.000597093
gi|116694643|ref|YP_728854.1|	RTX toxin exported protein	rtxA2	1.16954	6.96e-10
gi|116695703|ref|YP_841279.1|	short chain dehydrogenase	H16_B1767	1.19413	7.23e-05
gi|116695020|ref|YP_840596.1|	3-oxoacyl-[acyl-carrier-protein] reductase	H16_B1075	1.19529	1.78e-05
gi|116694338|ref|YP_728549.1|	3-oxoacyl-[acyl-carrier-protein] reductase	H16_B0385	1.21713	0.000270685
gi|116694341|ref|YP_728552.1|	3-hydroxyacyl-CoA dehydrogenase	H16_B0388	1.22241	0.00044653
gi|116695622|ref|YP_841198.1|	non-ribosomal peptide synthetase modules and related proteins	H16_B1683	1.22008	0.000744373
gi|116694682|ref|YP_728893.1|	short chain dehydrogenase	H16_B0731	1.20828	6.3e-05
gi|116696432|ref|YP_842008.1|	3-oxoacyl-[acyl-carrier protein] reductase	H16_B2496	1.19104	1.19e-09
gi|116694704|ref|YP_728915.1|	acyl-CoA synthetase	H16_B0753	1.21278	3.72e-09
gi|116696457|ref|YP_842033.1|	Alpha-ketoglutarate-dependent taurine dioxygenase	H16_B2521	1.24617	0.000255482
gi|113868902|ref|YP_727391.1|	acyl-CoA synthetase	h16_A2947	1.23575	1.19e-05
gi|113867306|ref|YP_725795.1|	3-oxoacyl-[acyl-carrier-protein] reductase	h16_A1287	1.22846	3.93e-05
gi|116696163|ref|YP_841739.1|	taurine catabolism dioxygenase	tauD2	1.35755	0.00168046
gi|116696458|ref|YP_842034.1|	medium-chain-fatty-acid-CoA ligase	H16_B2522	1.2825	6.9e-06
gi|116694617|ref|YP_728828.1|	short chain dehydrogenase	H16_B0666	1.34412	0.00125726
gi|116694581|ref|YP_728792.1|	short chain dehydrogenase	H16_B0630	1.30307	0.000174918
gi|113867797|ref|YP_726286.1|	D-beta-hydroxybutyrate dehydrogenase	h16_A1814	1.30032	4.34e-05
gi|116695085|ref|YP_840661.1|	short chain dehydrogenase	H16_B1140	1.30918	6.4e-05
gi|113867286|ref|YP_725775.1|	short chain dehydrogenase	h16_A1267	1.35932	0.000292112
gi|113868128|ref|YP_726617.1|	short chain dehydrogenase	h16_A2152	1.32579	2.07e-05
gi|113866660|ref|YP_725149.1|	protocatechuate 3,4-dioxygenase beta subunit	pcaH2	1.35226	7.85e-06
gi|116695655|ref|YP_841231.1|	2-keto-4-pentenoatehydratase/2-oxohepta-3-ene-1- dioic acid hydratase (catechol pathway)	H16_B1716	1.38803	0.000279468
gi|113867502|ref|YP_725991.1|	short chain dehydrogenase	h16_A1490	1.39597	5.1e-06
gi|116694913|ref|YP_729124.1|	6-chlorohydroxyquinol-1,2-dioxygenase	pcpA	1.37871	9.49e-09
gi|116695279|ref|YP_840855.1|	Acyl-CoA synthetase (AMP-forming)/AMP-acid ligase II	H16_B1335	1.42843	1.5e-06
gi|113866900|ref|YP_725389.1|	short chain dehydrogenase	h16_A0874	1.41937	6.42e-06
gi|116695679|ref|YP_841255.1|	cytochrome P450	H16_B1743	1.45235	6.66e-06
gi|116694624|ref|YP_728835.1|	3alpha-hydroxysteroid dehydrogenase	H16_B0673	1.46445	3.9e-05
gi|116694856|ref|YP_729067.1|	Acyl-CoA synthetase (AMP-forming)/AMP-acid ligase II	H16_B0910	1.44789	1.49e-07
gi|116694647|ref|YP_728858.1|	long-chain-fatty-acid--CoA ligase	H16_B0696	1.43671	2.93e-11
gi|116696156|ref|YP_841732.1|	taurine catabolism dioxygenase	tauD1	1.4817	9.97e-06
gi|116695898|ref|YP_841474.1|	PspF family transcriptional regulator	H16_B1962	1.42756	2.4e-12
gi|116694259|ref|YP_728470.1|	oxidoreductase	H16_B0305	1.49576	1.44e-05
gi|113867249|ref|YP_725738.1|	Acyl-CoA synthetase (AMP-forming)/AMP-acid ligase II	h16_A1230	1.5098	7.29e-06
gi|116695735|ref|YP_841311.1|	protocatechuate 3,4-dioxygenase beta subunit like protein	H16_B1799	1.49163	4.36e-08
gi|116694600|ref|YP_728811.1|	3-Beta-hydroxysteroid dehydrogenase	H16_B0649	1.54774	3.48e-05
gi|116695278|ref|YP_840854.1|	short chain dehydrogenase	H16_B1334	1.54239	3.02e-06
gi|116694502|ref|YP_728713.1|	acetaldehyde dehydrogenase	mhpF	1.54164	1.19e-06
gi|113868706|ref|YP_727195.1|	long-chain-fatty-acid-CoA ligase	h16_A2748	1.64748	2.97e-05
gi|116695880|ref|YP_841456.1|	putative hydrolase	H16_B1944	1.57811	8.84e-15
gi|116694597|ref|YP_728808.1|	short chain dehydrogenase	H16_B0646	1.67822	1.48e-06
gi|116695840|ref|YP_841416.1|	3-oxoacyl-[acyl-carrier-protein] reductase	H16_B1904	1.75583	0.000120258
gi|116694946|ref|YP_729157.1|	hypothetical protein H16_B1001	H16_B1001	1.61864	3.03e-11
gi|113868969|ref|YP_727458.1|	imidazolonepropionase	hutI	1.64558	9.2e-13
gi|116694102|ref|YP_728313.1|	acetoin catabolism transcriptional regulator	acoR	1.66122	2.15e-13
gi|113867704|ref|YP_726193.1|	Acyl-CoA synthetase (AMP-forming)/AMP-acid ligase II	h16_A1700	1.73549	1e-06
gi|116694347|ref|YP_728558.1|	dehydrogenase	H16_B0394	1.78888	4.66e-06
gi|116693973|ref|YP_728184.1|	acyl carrier protein	H16_B0013	1.77108	8.75e-07
gi|113866892|ref|YP_725381.1|	Acyl-CoA synthetase (AMP-forming)/AMP-acid ligase II	h16_A0866	1.79391	7.07e-07
gi|113867951|ref|YP_726440.1|	AMP-binding domain protein	h16_A1971	1.79479	3.21e-09
gi|113867790|ref|YP_726279.1|	acetaldehyde dehydrogenase (acetylating)	h16_A1806	1.90807	3.97e-06
gi|116695241|ref|YP_840817.1|	short chain dehydrogenase	H16_B1297	1.83646	4.42e-25
gi|116694664|ref|YP_728875.1|	Short-chain alcohol dehydrogenase	H16_B0713	1.94815	2.3e-10
gi|116694550|ref|YP_728761.1|	short chain dehydrogenase	H16_B0599	1.96107	2.76e-07
gi|116694595|ref|YP_728806.1|	long-chain-fatty-acid--CoA ligase	H16_B0644	1.99327	5.78e-08
gi|116695722|ref|YP_841298.1|	Short-chain alcohol dehydrogenase of unknown specificity	H16_B1786	1.93544	1.27e-10
gi|116694665|ref|YP_728876.1|	long-chain-fatty-acid--CoA ligase	H16_B0714	1.96724	3.94e-18
gi|116694628|ref|YP_728839.1|	Acyl-CoA synthetase (AMP-forming)/AMP-acid ligase II	H16_B0677	1.97607	1.12e-13
gi|116694362|ref|YP_728573.1|	hypothetical protein H16_B0409	H16_B0409	2.0625	8.52e-08
gi|113867944|ref|YP_726433.1|	catechol 1,2-dioxygenase	catA	2.13859	5.02e-08
gi|116695843|ref|YP_841419.1|	hypothetical protein H16_B1907	H16_B1907	2.38101	1.07e-05
gi|116694599|ref|YP_728810.1|	7-Alpha-hydroxysteroid dehydrogenase	H16_B0648	2.36707	1.18e-05
gi|116695629|ref|YP_841205.1|	thioesterase	H16_B1690	2.20904	4.92e-09
gi|116695830|ref|YP_841406.1|	short chain dehydrogenase	H16_B1894	2.16451	2.46e-12
gi|116695384|ref|YP_840960.1|	short chain dehydrogenase	H16_B1442	2.47483	1.12e-08
gi|116694602|ref|YP_728813.1|	short chain dehydrogenase	H16_B0651	2.48877	1.37e-08
gi|116694949|ref|YP_729160.1|	Alpha-ketoglutarate-dependent taurine dioxygenase	H16_B1004	2.61541	1.56e-07
gi|116694447|ref|YP_728658.1|	4-hydroxyphenylacetate-3-hydroxylase	H16_B0496	2.47142	2.6e-11
gi|116695632|ref|YP_841208.1|	cyclohexanecarboxylate-CoA ligase	H16_B1693	2.48448	5.24e-13
gi|116695625|ref|YP_841201.1|	non-ribosomal peptide synthetase	nrpB	2.55832	4.82e-11
gi|116696275|ref|YP_841851.1|	short chain dehydrogenase	H16_B2339	2.45654	4.92e-20
gi|116695627|ref|YP_841203.1|	pyoverdine biosynthesis regulatory gene	H16_B1688	2.64829	5.48e-10
gi|116694741|ref|YP_728952.1|	protocatechuate 3,4-dioxygenase	H16_B0795	2.56917	1.29e-24
gi|116694593|ref|YP_728804.1|	3-Beta-hydroxysteroid dehydrogenase	H16_B0642	2.80321	9.2e-09
gi|113867721|ref|YP_726210.1|	AMP-binding domain protein	h16_A1718	2.94493	4.82e-12
gi|116696036|ref|YP_841612.1|	acyl-CoA synthetase (AMP-forming)/acytransferase	H16_B2100	2.80171	1.53e-41
gi|116695635|ref|YP_841211.1|	Short chain CoA dehydrogenase	H16_B1696	3.01295	1.19e-11
gi|116695369|ref|YP_840945.1|	amidase related to nicotinamidase	H16_B1426	3.09164	3.92e-11
gi|116695856|ref|YP_841432.1|	isochorismatase superfamily hydrolase	H16_B1920	2.96545	2.18e-32
gi|116695857|ref|YP_841433.1|	isochorismatase superfamily hydrolase	H16_B1921	2.96018	4.35e-51
gi|116695000|ref|YP_840576.1|	PspF family transcriptional regulator	H16_B1055	2.9929	2.1e-49
gi|113868190|ref|YP_726679.1|	amidase related to nicotinamidases	h16_A2214	3.69729	8.44e-19
gi|116696278|ref|YP_841854.1|	cinnamoyl ester hydrolase	H16_B2342	3.73771	1.67e-34
[R] General function prediction only
gi|116694556|ref|YP_728767.1|	metal-dependent amidase/aminoacylase/carboxypeptidase	H16_B0605	0.364602	0.03184
gi|113867302|ref|YP_725791.1|	major facilitator superfamily permease	melB	0.409888	0.0203898
gi|113868052|ref|YP_726541.1|	hypothetical protein H16_A2073	h16_A2073	0.416859	0.0155399
gi|113867514|ref|YP_726003.1|	DMT family permease	h16_A1503	0.435691	0.0199747
gi|116695451|ref|YP_841027.1|	short chain dehydrogenase	H16_B1510	0.430199	0.03
gi|113867578|ref|YP_726067.1|	aminomethyltransferase	gcvT2	0.431184	0.00712076
gi|116694286|ref|YP_728497.1|	NADPH:quinone reductase or related Zn-dependent oxidoreductase	H16_B0332	0.442676	0.00649714
gi|113869392|ref|YP_727881.1|	sulfite oxidase subunit YedY	h16_A3445	0.453332	0.0084785
gi|116695389|ref|YP_840965.1|	hypothetical protein H16_B1447	H16_B1447	0.465595	0.0058807
gi|113867974|ref|YP_726463.1|	hypothetical protein H16_A1995	h16_A1995	0.474035	0.04538
gi|113866621|ref|YP_725110.1|	permease	h16_A0594	0.469432	0.00399877
gi|116693990|ref|YP_728201.1|	O-antigen translocase	H16_B0030	0.471598	0.0098158
gi|116696191|ref|YP_841767.1|	lactoylglutathione lyase	gloA5	0.480982	0.00300202
gi|116696152|ref|YP_841728.1|	methyltransferase	H16_B2216	0.470622	0.00537664
gi|116695524|ref|YP_841100.1|	3-oxoadipate enol-lactone hydrolase	catD2	0.477181	0.003428
gi|113866157|ref|YP_724646.1|	LamB/YcsF family protein	h16_A0126	0.496208	0.00900122
gi|116696488|ref|YP_842064.1|	periplasmic zinc protease	pqqL	0.492803	0.0028539
gi|113869047|ref|YP_727536.1|	acetyltransferase	h16_A3093	0.49577	0.00367108
gi|113868079|ref|YP_726568.1|	ABC transporter ATPase	dppD1	0.497248	0.00486031
gi|113869535|ref|YP_728024.1|	glyoxylate carboligase	h16_A3598	0.509381	0.00657071
gi|116695529|ref|YP_841105.1|	zinc-dependent hydrolase	H16_B1588	0.503568	0.0025301
gi|38637821|ref|NP_942795.1|	hypothetical protein PHG157	PHG157	0.521993	0.0389628
gi|116695926|ref|YP_841502.1|	short chain dehydrogenase	H16_B1990	0.531472	0.00280812
gi|116695277|ref|YP_840853.1|	aminoglycoside phosphotransferase	H16_B1333	0.531938	0.00717374
gi|116695638|ref|YP_841214.1|	alcohol dehydrogenase zinc-containing	H16_B1699	0.544287	0.00345839
gi|116696334|ref|YP_841910.1|	phosphatase	H16_B2398	0.542105	0.00434074
gi|116694156|ref|YP_728367.1|	short chain dehydrogenase	H16_B0201	0.550842	0.0295753
gi|113866757|ref|YP_725246.1|	MFS family transporter	h16_A0730	0.562815	0.000314977
gi|116694174|ref|YP_728385.1|	GNAT family N-acetyltransferase	H16_B0219	0.567697	0.00138731
gi|116696475|ref|YP_842051.1|	hypothetical protein H16_B2539	H16_B2539	0.599411	0.00834449
gi|116695118|ref|YP_840694.1|	MFS transporter	H16_B1173	0.602351	0.00117341
gi|113869138|ref|YP_727627.1|	hypothetical protein H16_A3184	h16_A3184	0.611269	0.0417356
gi|116694028|ref|YP_728239.1|	oxidoreductase	H16_B0068	0.594304	0.00107732
gi|113866735|ref|YP_725224.1|	hypothetical protein H16_A0708	h16_A0708	0.60471	0.000251197
gi|113868204|ref|YP_726693.1|	hydrolase or acyltransferase	h16_A2228	0.612384	0.000937984
gi|116694748|ref|YP_728959.1|	pyridine nucleotide-disulphide oxidoreductase	H16_B0802	0.634359	0.0239265
gi|116695287|ref|YP_840863.1|	short chain dehydrogenase	H16_B1343	0.625452	0.000421473
gi|116694638|ref|YP_728849.1|	Short-chain dehydrogenase	H16_B0687	0.620618	0.0019276
gi|113866224|ref|YP_724713.1|	G3E family GTPase	h16_A0193	0.616743	0.00468442
gi|113867956|ref|YP_726445.1|	copper uptake P-type ATPase	copP1	0.635374	0.000275733
gi|113868146|ref|YP_726635.1|	ABC transporter ATPase/permease	h16_A2170	0.633428	0.000526445
gi|113866226|ref|YP_724715.1|	G3E family GTPase	h16_A0195	0.63559	0.003088
gi|116694808|ref|YP_729019.1|	cytosine deaminase or related metal-dependent hydrolase	H16_B0862	0.65446	0.00395977
gi|113867948|ref|YP_726437.1|	3-oxoadipate enol-lactone hydrolase	catD1	0.67728	0.0166366
gi|113867542|ref|YP_726031.1|	gluconate 5-dehydrogenase	h16_A1531	0.66167	0.000738062
gi|116695236|ref|YP_840812.1|	acetyltransferase	phnT	0.697747	0.0264299
gi|113867981|ref|YP_726470.1|	acetoacetyl-CoA reductase	phaB2	0.703685	0.0179689
gi|116695065|ref|YP_840641.1|	extracellular nuclease	H16_B1120	0.692611	0.000123067
gi|113866171|ref|YP_724660.1|	alpha-beta hydrolase family esterase	h16_A0140	0.690054	9.23e-05
gi|38638047|ref|NP_943021.1|	muconolactone transporter	mmlH	0.726627	0.0146698
gi|116695639|ref|YP_841215.1|	tungsten-containing formate dehydrogenase alpha subunit	fdwA	0.720478	7.46e-05
gi|113866721|ref|YP_725210.1|	major facilitator superfamily transporter MHS family protein	h16_A0694	0.724895	1.86e-05
gi|113867963|ref|YP_726452.1|	hypothetical protein H16_A1983	h16_A1983	0.74702	0.0277803
gi|116695666|ref|YP_841242.1|	putative extracytoplasmic hydrolase	H16_B1729	0.722953	4.74e-06
gi|116694061|ref|YP_728272.1|	short chain dehydrogenase	H16_B0101	0.733394	0.00270444
gi|113868766|ref|YP_727255.1|	S33 family peptidase	h16_A2809	0.743569	0.000450191
gi|113867960|ref|YP_726449.1|	hydroxyacylglutathione hydrolase	h16_A1980	0.731356	2.68e-05
gi|116694172|ref|YP_728383.1|	L-alanine-DL-glutamate epimerase/enolase superfamily-like protein	H16_B0217	0.746504	1.05e-05
gi|116694708|ref|YP_728919.1|	dioxygenase related to 2-nitropropane dioxygenase	H16_B0757	0.810095	0.00613651
gi|116694298|ref|YP_728509.1|	phospholipase	H16_B0344	0.743175	9.09e-06
gi|113867301|ref|YP_725790.1|	GTPase	h16_A1282	0.752644	9.82e-06
gi|113869432|ref|YP_727921.1|	flavin reductase	h16_A3485	0.759312	0.00112432
gi|116696224|ref|YP_841800.1|	3-oxoadipate enol-lactone hydrolase/4-carboxymuconolactone decarboxylase	pcaCD	0.759221	1.21e-05
gi|113867796|ref|YP_726285.1|	alpha-beta hydrolase family esterase	h16_A1813	0.769354	0.00143819
gi|116694034|ref|YP_728245.1|	ABC transporter ATPase	H16_B0074	0.804126	0.0285111
gi|113866643|ref|YP_725132.1|	NADPH-quinone reductase	h16_A0616	0.795417	0.00533824
gi|116696096|ref|YP_841672.1|	adenylate cyclase family protein	H16_B2160	0.785691	4.29e-05
gi|113867034|ref|YP_725523.1|	guanine deaminase	guaD	0.777396	7.07e-07
gi|116695734|ref|YP_841310.1|	short chain dehydrogenase	H16_B1798	0.79739	0.00194237
gi|116695770|ref|YP_841346.1|	3-ketoacyl-(acyl-carrier-protein) reductase	fabG	0.813933	0.00045636
gi|116694468|ref|YP_728679.1|	Zn-dependent alcohol dehydrogenase	H16_B0517	0.846523	0.0048082
gi|113866228|ref|YP_724717.1|	hydrolase or acyltransferase	h16_A0197	0.829582	3.26e-07
gi|116695379|ref|YP_840955.1|	alpha/beta fold family hydrolase/acetyltransferase	H16_B1437	0.837202	0.00135497
gi|113867940|ref|YP_726429.1|	1,6-dihydroxycyclohexa-2,4-diene-1-carboxylate dehydrogenase	benD	0.842783	0.00110008
gi|116695700|ref|YP_841276.1|	transcriptional regulator	H16_B1764	0.844672	7.65e-06
gi|113867547|ref|YP_726036.1|	hypothetical protein H16_A1536	h16_A1536	0.848326	1.79e-06
gi|113869140|ref|YP_727629.1|	aldehyde reductase, related to diketogulonate reductase	h16_A3186	0.848987	3.49e-07
gi|116694758|ref|YP_728969.1|	alpha/beta fold family hydrolase/acetyltransferase	H16_B0812	0.877876	0.0042211
gi|116696087|ref|YP_841663.1|	hypothetical protein H16_B2151	H16_B2151	0.864342	7.03e-06
gi|113867996|ref|YP_726485.1|	lipoprotein	osmY3	0.885126	0.00226872
gi|116695378|ref|YP_840954.1|	2-methylcitrate dehydratase	prpD3	0.895824	0.00211069
gi|113868740|ref|YP_727229.1|	flavin-nucleotide-binding protein related to pyridoxine 5'-phosphate oxidase	h16_A2782	0.896499	7.97e-06
gi|113867769|ref|YP_726258.1|	hydrolase or acyltransferase	h16_A1778	0.87993	3.26e-08
gi|116694893|ref|YP_729104.1|	NAD(FAD)-dependent dehydrogenase	H16_B0948	0.919155	0.000170705
gi|113868265|ref|YP_726754.1|	acyl carrier protein phosphodiesterase	h16_A2290	0.935613	0.00168188
gi|116695003|ref|YP_840579.1|	hypothetical protein H16_B1058	H16_B1058	0.913745	1.99e-08
gi|113867548|ref|YP_726037.1|	S33 family peptidase	h16_A1537	0.964656	0.00140322
gi|116695353|ref|YP_840929.1|	non-heme chloroperoxidase	H16_B1410	0.941897	7.1e-06
gi|116696385|ref|YP_841961.1|	ABC-type transporter, ATPase component	H16_B2449	0.996004	0.00940471
gi|113866895|ref|YP_725384.1|	hypothetical protein H16_A0869	h16_A0869	0.991151	0.00933123
gi|113868123|ref|YP_726612.1|	hypothetical protein H16_A2147	h16_A2147	1.00151	0.0116052
gi|116695284|ref|YP_840860.1|	NADPH:quinone reductase or related Zn-dependent oxidoreductase	H16_B1340	0.947263	4.74e-08
gi|113867845|ref|YP_726334.1|	polysaccharide biosynthesis protein/O-antigen transporter	h16_A1863	0.982412	0.000380075
gi|116695726|ref|YP_841302.1|	Short-chain dehydrogenase of various substrates pecificities	H16_B1790	0.989741	0.000178656
gi|116695415|ref|YP_840991.1|	metal-dependent amidase/aminoacylase/carboxypeptidase	H16_B1473	1.00042	0.000371896
gi|116696046|ref|YP_841622.1|	multimeric flavodoxin	H16_B2110	1.0025	0.000327673
gi|116695086|ref|YP_840662.1|	MFS transporter	H16_B1141	0.987983	1.26e-06
gi|116694848|ref|YP_729059.1|	hydrolase or acyltransferase	H16_B0902	1.00993	1.02e-05
gi|113866064|ref|YP_724553.1|	short chain dehydrogenase	h16_A0033	1.02042	0.000618576
gi|116694847|ref|YP_729058.1|	hydrolase or acyltransferase	H16_B0901	1.00207	1.2e-06
gi|113866659|ref|YP_725148.1|	NADPH:quinone reductase or related Zn-dependent oxidoreductase	h16_A0632	1.04159	0.00319154
gi|113868441|ref|YP_726930.1|	NADP oxidoreductase coenzyme F420-dependent	h16_A2474	1.03461	0.00229747
gi|113866964|ref|YP_725453.1|	Pirin-related protein	h16_A0939	0.999852	2.93e-09
gi|113867399|ref|YP_725888.1|	thioesterase	h16_A1384	1.00287	1.12e-07
gi|116695370|ref|YP_840946.1|	non-heme haloperoxidase	H16_B1427	1.04191	0.000917487
gi|113867750|ref|YP_726239.1|	Short-chain dehydrogenase of various substrate specificities	h16_A1756	1.02721	0.000110292
gi|116694087|ref|YP_728298.1|	glucarate dehydratase	H16_B0127	1.05257	0.000574986
gi|113867868|ref|YP_726357.1|	short chain dehydrogenase	h16_A1888	1.05599	0.00176653
gi|116694948|ref|YP_729159.1|	NADP-dependent quinone oxidoreductase	H16_B1003	1.03364	6.55e-08
gi|116695689|ref|YP_841265.1|	metal-dependent amidase/aminoacylase/carboxypeptidase	H16_B1753	1.06543	0.000148372
gi|113869461|ref|YP_727950.1|	phenylacetic acid degradation protein D	paaD1	1.06411	0.00106521
gi|116693993|ref|YP_728204.1|	lipopolysaccharide biosynthesis protein	wbpB	1.05167	1.37e-05
gi|113867305|ref|YP_725794.1|	Pirin-related protein	h16_A1286	1.05806	6.38e-08
gi|116696186|ref|YP_841762.1|	hypothetical protein H16_B2250	H16_B2250	1.06395	1.06e-10
gi|116694791|ref|YP_729002.1|	alkyl sulfatase	H16_B0845	1.06997	4.46e-08
gi|116694884|ref|YP_729095.1|	monooxygenase / flavin reductase	cyp	1.07439	1.37e-05
gi|113866450|ref|YP_724939.1|	ABC-type transporter, permease component	h16_A0421	1.10543	3.39e-05
gi|116696340|ref|YP_841916.1|	hypothetical protein H16_B2404	H16_B2404	1.08131	1.15e-08
gi|116695018|ref|YP_840594.1|	hypothetical protein H16_B1073	H16_B1073	1.11266	0.000100418
gi|116696106|ref|YP_841682.1|	Fe-S oxidoreductase	H16_B2170	1.09758	2.44e-06
gi|113867098|ref|YP_725587.1|	ABC transporter ATPase	h16_A1078	1.14274	0.00123575
gi|116696190|ref|YP_841766.1|	major facilitator superfamily transporter AzgA family protein	H16_B2254	1.10249	1.82e-09
gi|116694315|ref|YP_728526.1|	3-oxoacyl-[acyl-carrier-protein] reductase	H16_B0361	1.20863	0.0069837
gi|113868440|ref|YP_726929.1|	short chain dehydrogenase	h16_A2473	1.17274	0.000558562
gi|116694685|ref|YP_728896.1|	short chain dehydrogenase	H16_B0734	1.17707	0.000146588
gi|113867946|ref|YP_726435.1|	muconate cyclo-isomerase	catB3	1.16467	6.18e-07
gi|113867638|ref|YP_726127.1|	glutamine amidotransferase	h16_A1627	1.1635	1.14e-11
gi|116695703|ref|YP_841279.1|	short chain dehydrogenase	H16_B1767	1.19413	7.23e-05
gi|113867710|ref|YP_726199.1|	hypothetical protein H16_A1707	h16_A1707	1.19413	0.000106471
gi|116695020|ref|YP_840596.1|	3-oxoacyl-[acyl-carrier-protein] reductase	H16_B1075	1.19529	1.78e-05
gi|116694744|ref|YP_728955.1|	ankyrin repeat-containing protein	arp4	1.17866	2.48e-10
gi|116694338|ref|YP_728549.1|	3-oxoacyl-[acyl-carrier-protein] reductase	H16_B0385	1.21713	0.000270685
gi|116694341|ref|YP_728552.1|	3-hydroxyacyl-CoA dehydrogenase	H16_B0388	1.22241	0.00044653
gi|113869321|ref|YP_727810.1|	G3E family GTPase	h16_A3373	1.26609	0.00045075
gi|116695127|ref|YP_840703.1|	metallo-beta-lactamase	H16_B1182	1.18586	1.16e-12
gi|116694917|ref|YP_729128.1|	dipeptidyl aminopeptidase/acylaminoacyl-peptidase related protein	H16_B0972	1.22682	2.8e-05
gi|116694682|ref|YP_728893.1|	short chain dehydrogenase	H16_B0731	1.20828	6.3e-05
gi|116696432|ref|YP_842008.1|	3-oxoacyl-[acyl-carrier protein] reductase	H16_B2496	1.19104	1.19e-09
gi|113867995|ref|YP_726484.1|	lipoprotein	osmY2	1.21637	0.000100352
gi|116694524|ref|YP_728735.1|	hypothetical protein H16_B0573	H16_B0573	1.23044	3.34e-08
gi|113867306|ref|YP_725795.1|	3-oxoacyl-[acyl-carrier-protein] reductase	h16_A1287	1.22846	3.93e-05
gi|116696158|ref|YP_841734.1|	sulfite dehydrogenase precursor (SoxC )	H16_B2222	1.26792	0.000595097
gi|113868057|ref|YP_726546.1|	NADPH:quinone reductase or related Zn-dependent oxidoreductase	h16_A2079	1.24985	1.56e-05
gi|113867164|ref|YP_725653.1|	hydrolase or acyltransferase	h16_A1144	1.25299	8.02e-09
gi|116694965|ref|YP_729176.1|	extracellular nuclease	H16_B1020	1.26216	4.87e-11
gi|116694617|ref|YP_728828.1|	short chain dehydrogenase	H16_B0666	1.34412	0.00125726
gi|116694581|ref|YP_728792.1|	short chain dehydrogenase	H16_B0630	1.30307	0.000174918
gi|113867797|ref|YP_726286.1|	D-beta-hydroxybutyrate dehydrogenase	h16_A1814	1.30032	4.34e-05
gi|113869312|ref|YP_727801.1|	metal-dependent hydrolase of the TIM-barrel fold	h16_A3364	1.28273	9.12e-08
gi|116695085|ref|YP_840661.1|	short chain dehydrogenase	H16_B1140	1.30918	6.4e-05
gi|116695940|ref|YP_841516.1|	NADPH:quinone reductase or related Zn-dependent oxidoreductase	H16_B2004	1.32802	0.000177467
gi|113867287|ref|YP_725776.1|	aminoglycoside phosphotransferase	h16_A1268	1.3115	1.5e-05
gi|116695532|ref|YP_841108.1|	cytosine deaminase	codA	1.28906	6.73e-13
gi|113867286|ref|YP_725775.1|	short chain dehydrogenase	h16_A1267	1.35932	0.000292112
gi|113868128|ref|YP_726617.1|	short chain dehydrogenase	h16_A2152	1.32579	2.07e-05
gi|116695459|ref|YP_841035.1|	ferredoxin	sufR	1.35094	4.69e-06
gi|116695342|ref|YP_840918.1|	indole-3-pyruvate decarboxylase	ipdC	1.35043	8.79e-10
gi|113866669|ref|YP_725158.1|	NAD-dependent formate dehydrogenase alpha subunit	fdsA	1.35714	1.26e-12
gi|113867502|ref|YP_725991.1|	short chain dehydrogenase	h16_A1490	1.39597	5.1e-06
gi|113867644|ref|YP_726133.1|	salicylate 5-hydroxylase large oxygenase component, partial	nagG	1.40281	5.88e-07
gi|116695291|ref|YP_840867.1|	chaperone protein HchA	H16_B1347	1.36332	2.34e-16
gi|116694001|ref|YP_728212.1|	glycosyltransferase	H16_B0041	1.37074	4.07e-14
gi|116694815|ref|YP_729026.1|	hypothetical protein H16_B0869	H16_B0869	1.38686	1.91e-10
gi|113868968|ref|YP_727457.1|	N-formimino-L-glutamate deiminase	hutF	1.39485	2.01e-10
gi|113867640|ref|YP_726129.1|	major facilitator superfamily transporter AAHS family protein	h16_A1629	1.40434	3.59e-08
gi|113866900|ref|YP_725389.1|	short chain dehydrogenase	h16_A0874	1.41937	6.42e-06
gi|116694484|ref|YP_728695.1|	metall dependent hydrolase	H16_B0533	1.42225	4.96e-08
gi|116695486|ref|YP_841062.1|	Zn-dependent hydrolase or glyoxylase	H16_B1545	1.40991	2.07e-10
gi|116694624|ref|YP_728835.1|	3alpha-hydroxysteroid dehydrogenase	H16_B0673	1.46445	3.9e-05
gi|113867641|ref|YP_726130.1|	pyridine nucleotide-disulphide oxidoreductase	h16_A1630	1.45542	1.21e-05
gi|116694073|ref|YP_728284.1|	DMT family permease	H16_B0113	1.42476	7.4e-12
gi|116694687|ref|YP_728898.1|	L-aspartate dehydrogenase	H16_B0736	1.43759	2.94e-07
gi|113867780|ref|YP_726269.1|	epoxide hydrolase	h16_A1793	1.4677	2.33e-07
gi|116695100|ref|YP_840676.1|	phospholipase/carboxylesterase	H16_B1155	1.45407	3.76e-14
gi|116694259|ref|YP_728470.1|	oxidoreductase	H16_B0305	1.49576	1.44e-05
gi|113867281|ref|YP_725770.1|	NADPH:quinone reductase or related Zn-dependent oxidoreductase	h16_A1262	1.49133	1.05e-06
gi|116694419|ref|YP_728630.1|	putative arylsulfatase regulator	H16_B0468	1.47333	2.78e-09
gi|113867935|ref|YP_726424.1|	biotin synthase-related enzyme	h16_A1955	1.54312	4.62e-05
gi|116694600|ref|YP_728811.1|	3-Beta-hydroxysteroid dehydrogenase	H16_B0649	1.54774	3.48e-05
gi|113866650|ref|YP_725139.1|	metal-dependent hydrolase with the TIM-barrel fold	h16_A0623	1.56357	4.5e-05
gi|113866884|ref|YP_725373.1|	major facilitator superfamily transporter AAHS family protein	h16_A0858	1.53939	3.49e-06
gi|116694806|ref|YP_729017.1|	sulfite oxidase	H16_B0860	1.49971	8.76e-09
gi|116695278|ref|YP_840854.1|	short chain dehydrogenase	H16_B1334	1.54239	3.02e-06
gi|116694923|ref|YP_729134.1|	ribonuclease Z	H16_B0978	1.50044	1.12e-14
gi|113867427|ref|YP_725916.1|	hydrolase or acyltransferase	h16_A1413	1.49811	2.01e-15
gi|116694885|ref|YP_729096.1|	hypothetical protein H16_B0940	H16_B0940	1.50503	2.23e-12
gi|116695714|ref|YP_841290.1|	putative peptidase	H16_B1778	1.57123	3.9e-06
gi|116695350|ref|YP_840926.1|	GNAT family acetyltransferase	H16_B1407	1.52312	1.12e-10
gi|113869030|ref|YP_727519.1|	major facilitator superfamily transporter MHS family protein	h16_A3076	1.53757	1.29e-11
gi|116695375|ref|YP_840951.1|	alcohol dehydrogenase, Zn-dependent	adhP	1.54139	2.63e-10
gi|116694243|ref|YP_728454.1|	major facilitator superfamily transporter DHA2 family protein	H16_B0288	1.55486	7.38e-10
gi|116696251|ref|YP_841827.1|	NAD(P)H dehydrogenase [quinone]	H16_B2315	1.63104	1.3e-05
gi|116695083|ref|YP_840659.1|	major facilitator transporter	H16_B1138	1.61203	4.38e-07
gi|116696241|ref|YP_841817.1|	periplasmic or secreted lipoprotein	H16_B2305	1.58167	1.65e-13
gi|116694620|ref|YP_728831.1|	hypothetical protein H16_B0669	H16_B0669	1.65823	1.84e-05
gi|116695670|ref|YP_841246.1|	NADPH:quinone reductase Zn-dependent oxidoreductase	H16_B1734	1.59505	3.54e-12
gi|113866101|ref|YP_724590.1|	major facilitator superfamily transporter ACS family protein	h16_A0070	1.68652	6.28e-06
gi|116694597|ref|YP_728808.1|	short chain dehydrogenase	H16_B0646	1.67822	1.48e-06
gi|116694414|ref|YP_728625.1|	NADPH:quinone reductase or related Zn-dependent oxidoreductase	H16_B0463	1.68553	7.89e-06
gi|116695840|ref|YP_841416.1|	3-oxoacyl-[acyl-carrier-protein] reductase	H16_B1904	1.75583	0.000120258
gi|113867936|ref|YP_726425.1|	carbon-nitrogen hydrolase	h16_A1956	1.70377	1.18e-05
gi|113866863|ref|YP_725352.1|	hypothetical protein H16_A0837	h16_A0837	1.74291	4.79e-05
gi|116694446|ref|YP_728657.1|	nitrilotriacetate monooxygenase component b	H16_B0495	1.76815	5.06e-05
gi|116695741|ref|YP_841317.1|	dehydrogenase	H16_B1805	1.67459	3.07e-08
gi|116694591|ref|YP_728802.1|	hypothetical protein H16_B0640	H16_B0640	1.82713	0.000177618
gi|113867759|ref|YP_726248.1|	epoxide hydrolase	h16_A1767	1.76086	1.11e-05
gi|116695732|ref|YP_841308.1|	NADPH:quinone reductase Zn-dependent oxidoreductase	H16_B1796	1.6981	1.62e-08
gi|116694621|ref|YP_728832.1|	RND superfamily exporter	H16_B0670	1.79584	5.34e-06
gi|113867642|ref|YP_726131.1|	ferredoxin subunits of ring-hydroxylating dioxygenase	nagI	1.87534	0.000123615
gi|116694562|ref|YP_728773.1|	glycerate dehydrogenase	hprA	1.72539	6.28e-08
gi|113867436|ref|YP_725925.1|	transcriptional regulator	h16_A1422	1.68022	4.08e-18
gi|116694347|ref|YP_728558.1|	dehydrogenase	H16_B0394	1.78888	4.66e-06
gi|116695147|ref|YP_840723.1|	aldo/keto oxidoreductase	H16_B1202	1.69923	1.16e-18
gi|116695054|ref|YP_840630.1|	dioxygenase 2OG-Fe(II) oxygenase superfamily protein	H16_B1109	1.69735	3.29e-23
gi|116695715|ref|YP_841291.1|	S33 family peptidase	H16_B1779	1.77647	6.29e-07
gi|113867933|ref|YP_726422.1|	selenophosphate synthetase-related protein	h16_A1953	1.83838	1.29e-05
gi|116695492|ref|YP_841068.1|	erythromycin esterase-like protein	H16_B1551	1.72279	2.72e-24
gi|116695788|ref|YP_841364.1|	major facilitator superfamily transporter MHS family protein	H16_B1852	1.79154	1.16e-09
gi|113867739|ref|YP_726228.1|	creatinine amidohydrolase	h16_A1736	1.86598	5.87e-06
gi|113867994|ref|YP_726483.1|	signal-transduction protein	h16_A2015	1.78491	1.14e-08
gi|113869313|ref|YP_727802.1|	hypothetical protein H16_A3365	h16_A3365	1.77825	1.05e-12
gi|116695546|ref|YP_841122.1|	tow domain-containing protein	H16_B1607	1.75216	2.95e-16
gi|116694585|ref|YP_728796.1|	short chain dehydrogenase	H16_B0634	1.84319	4.71e-07
gi|116694814|ref|YP_729025.1|	metal-dependent hydrolase	H16_B0868	1.84957	1.91e-07
gi|116695386|ref|YP_840962.1|	2-methylcitrate dehydratase	prpD4	1.84584	4.68e-08
gi|116694632|ref|YP_728843.1|	2-methylcitrate dehydratase	prpD2	1.86131	3.72e-07
gi|116695016|ref|YP_840592.1|	hypothetical protein H16_B1071	H16_B1071	1.82401	1.11e-10
gi|113866178|ref|YP_724667.1|	alpha/beta superfamily hydrolase/acyltransferase	h16_A0147	1.79184	9.38e-17
gi|116696465|ref|YP_842041.1|	esterase of the alpha/beta hydrolase fold	H16_B2529	1.98033	2.14e-05
gi|116695890|ref|YP_841466.1|	hypothetical protein H16_B1954	H16_B1954	1.89756	2.34e-07
gi|116695458|ref|YP_841034.1|	iron sulfur cluster assembly protein (SufT)	sufT	1.88708	1.54e-07
gi|116695808|ref|YP_841384.1|	putative integral membrane protein	H16_B1872	1.92163	1.1e-07
gi|116695241|ref|YP_840817.1|	short chain dehydrogenase	H16_B1297	1.83646	4.42e-25
gi|116694664|ref|YP_728875.1|	Short-chain alcohol dehydrogenase	H16_B0713	1.94815	2.3e-10
gi|116694843|ref|YP_729054.1|	potassium transport system ATPase chain B	kdpB	1.95606	3.03e-08
gi|116694550|ref|YP_728761.1|	short chain dehydrogenase	H16_B0599	1.96107	2.76e-07
gi|116694782|ref|YP_728993.1|	phosphonoacetate hydrolase	phnA	1.99359	1.98e-07
gi|116694756|ref|YP_728967.1|	amidohydrolase family protein	H16_B0810	1.98009	5.57e-08
gi|116694358|ref|YP_728569.1|	hypothetical protein H16_B0405	H16_B0405	2.14995	1.85e-05
gi|116695722|ref|YP_841298.1|	Short-chain alcohol dehydrogenase of unknown specificity	H16_B1786	1.93544	1.27e-10
gi|116696003|ref|YP_841579.1|	major facilitator superfamily transporter MHS family protein	H16_B2067	1.94144	3.93e-13
gi|116694681|ref|YP_728892.1|	ring-hydroxylating dioxygenase	H16_B0730	1.94628	7.12e-12
gi|113869328|ref|YP_727817.1|	amidohydrolase	h16_A3380	2.09741	3.93e-07
gi|116694318|ref|YP_728529.1|	2-nitropropane dioxygenase	H16_B0364	2.13613	2.25e-06
gi|116694609|ref|YP_728820.1|	dioxygenase related to 2-nitropropane dioxygenase	H16_B0658	2.1728	6.77e-06
gi|116696065|ref|YP_841641.1|	phenylpropionate dioxygenase or related ring-hydroxylating dioxygenase, large terminal subunit	H16_B2129	2.05036	6.14e-09
gi|116694724|ref|YP_728935.1|	nitrite reductase, NAD(P)H-dependent,ferredoxinsubunit	nasE	2.10159	2.34e-07
gi|113867934|ref|YP_726423.1|	acyltransferase	h16_A1954	2.20957	3.28e-06
gi|116694823|ref|YP_729034.1|	4-hydroxybenzoate transporter	pcaK2	2.12065	2.1e-10
gi|116695509|ref|YP_841085.1|	hypothetical protein H16_B1568	H16_B1568	2.08283	2.14e-17
gi|113866119|ref|YP_724608.1|	TPR repeat-containing protein	h16_A0088	2.06227	2.65e-27
gi|116694599|ref|YP_728810.1|	7-Alpha-hydroxysteroid dehydrogenase	H16_B0648	2.36707	1.18e-05
gi|116695629|ref|YP_841205.1|	thioesterase	H16_B1690	2.20904	4.92e-09
gi|113867966|ref|YP_726455.1|	silver efflux P-type ATPase	silP	2.07805	2.4e-33
gi|113868389|ref|YP_726878.1|	permease	h16_A2418	2.19611	1.3e-11
gi|113868002|ref|YP_726491.1|	calcium P-type ATPase	h16_A2023	2.13141	6.99e-22
gi|116695507|ref|YP_841083.1|	periplasmic or secreted lipoprotein	H16_B1566	2.2199	2.14e-08
gi|116694679|ref|YP_728890.1|	alpha/beta superfamily hydrolase/acyltransferase	H16_B0728	2.15511	3.27e-14
gi|116695830|ref|YP_841406.1|	short chain dehydrogenase	H16_B1894	2.16451	2.46e-12
gi|113866874|ref|YP_725363.1|	aminoglycoside phosphotransferase	h16_A0848	2.24921	1.48e-08
gi|116694551|ref|YP_728762.1|	2,6-dioxo-6-phenylhexa-3-enoate hydrolase	bphD	2.27772	1.09e-07
gi|38637759|ref|NP_942733.1|	HypA2	hypA2	2.20256	1.54e-10
gi|113867977|ref|YP_726466.1|	lipoprotein	osmY1	2.15715	1.42e-13
gi|113868473|ref|YP_726962.1|	NTP pyrophosphohydrolase including oxidative damage repair enzymes	h16_A2506	2.19042	3.92e-14
gi|116695015|ref|YP_840591.1|	alpha/beta superfamily hydrolase/acyltransferase	mhpC	2.3231	5.09e-09
gi|113867621|ref|YP_726110.1|	aspartate:alanine antiporter	aspT	2.13918	1.67e-28
gi|116694976|ref|YP_729187.1|	NADPH:quinone reductase or related Zn-dependent oxidoreductase	H16_B1031	2.17454	8.16e-16
gi|113868771|ref|YP_727260.1|	metal-dependent hydrolase/ cyclase	h16_A2814	2.24682	2.79e-09
gi|116695855|ref|YP_841431.1|	major facilitator superfamily transporter AAHS family protein	H16_B1919	2.33276	1.83e-08
gi|113867939|ref|YP_726428.1|	hydrolase or acyltransferase	h16_A1959	2.27715	3.82e-12
gi|116694418|ref|YP_728629.1|	hypothetical protein H16_B0467	H16_B0467	2.22536	4.99e-20
gi|116695303|ref|YP_840879.1|	phenylacetic acid degradation protein D	paaD2	2.61577	3.03e-06
gi|113867840|ref|YP_726329.1|	glycosyltransferase	h16_A1858	2.35359	7.95e-09
gi|116696480|ref|YP_842056.1|	putative periplasmic esterase or lipase	rssA	2.21774	6.46e-32
gi|116694017|ref|YP_728228.1|	putative double-glycine peptidase	H16_B0057	2.24398	6.12e-23
gi|113867943|ref|YP_726432.1|	benzoate 1,2-dioxygenase hydroxylase subunit alpha	benA	2.39018	1.23e-08
gi|116695476|ref|YP_841052.1|	permease	H16_B1535	2.30011	2.8e-14
gi|116695298|ref|YP_840874.1|	acetate permease	H16_B1355	2.33585	2.06e-12
gi|116696456|ref|YP_842032.1|	quinone oxidoreductase	H16_B2520	2.45708	1.07e-07
gi|116694354|ref|YP_728565.1|	2-nitropropane dioxygenase	H16_B0401	2.49558	1.15e-07
gi|116695683|ref|YP_841259.1|	hypothetical protein H16_B1747	H16_B1747	2.43748	2.03e-09
gi|116695384|ref|YP_840960.1|	short chain dehydrogenase	H16_B1442	2.47483	1.12e-08
gi|116694497|ref|YP_728708.1|	catechol 2,3-dioxygenase	H16_B0546	2.41243	2.26e-11
gi|116694602|ref|YP_728813.1|	short chain dehydrogenase	H16_B0651	2.48877	1.37e-08
gi|116695878|ref|YP_841454.1|	hypothetical protein H16_B1942	H16_B1942	2.3387	7.28e-41
gi|116695716|ref|YP_841292.1|	major facilitator superfamily transporter DHA2 family protein	H16_B1780	2.54108	3.02e-09
gi|113867690|ref|YP_726179.1|	D-lactate dehydrogenase	ldhA2	3.04874	2.88e-06
gi|116696275|ref|YP_841851.1|	short chain dehydrogenase	H16_B2339	2.45654	4.92e-20
gi|116695035|ref|YP_840611.1|	patatin-like phospholipase	H16_B1090	2.49879	8.7e-45
gi|113868106|ref|YP_726595.1|	L-alanine-DL-glutamate epimerase	menC	2.51483	3.74e-40
gi|116694593|ref|YP_728804.1|	3-Beta-hydroxysteroid dehydrogenase	H16_B0642	2.80321	9.2e-09
gi|113867619|ref|YP_726108.1|	hypothetical protein H16_A1608	h16_A1608	2.60702	1.71e-24
gi|116696434|ref|YP_842010.1|	intracellular protease/amidase	H16_B2498	2.60206	2.63e-42
gi|116695879|ref|YP_841455.1|	putative non-heme chloroperoxidase	H16_B1943	2.61731	6.32e-46
gi|116695460|ref|YP_841036.1|	ATP synthase beta subunit/transription termination factor Rho	H16_B1519	2.61473	3.36e-50
gi|116695543|ref|YP_841119.1|	phosphohydrolase	H16_B1604	2.71454	2.59e-22
gi|113868105|ref|YP_726594.1|	Zn-dependent hydrolase	h16_A2129	2.69836	2.19e-41
gi|116695838|ref|YP_841414.1|	hypothetical protein H16_B1902	H16_B1902	3.05465	1.04e-08
gi|113866464|ref|YP_724953.1|	von Willebrand factor type A domain-containing protein	coxE1	2.77598	2.2e-47
gi|116696034|ref|YP_841610.1|	hypothetical protein H16_B2098	H16_B2098	2.92693	2.89e-13
gi|116695635|ref|YP_841211.1|	Short chain CoA dehydrogenase	H16_B1696	3.01295	1.19e-11
gi|116695062|ref|YP_840638.1|	phospholipid-binding protein	H16_B1117	2.81687	3.82e-33
gi|116695462|ref|YP_841038.1|	alpha-beta hydrolase family esterase	H16_B1521	2.81895	5.67e-46
gi|116695846|ref|YP_841422.1|	short chain dehydrogenase	H16_B1910	2.94534	4.11e-15
gi|113868962|ref|YP_727451.1|	permease	h16_A3008	2.91287	1.15e-25
gi|113867616|ref|YP_726105.1|	hypothetical protein H16_A1605	h16_A1605	2.87666	2.67e-32
gi|116695876|ref|YP_841452.1|	MFS family transporter	H16_B1940	2.85576	1.91e-47
gi|116695713|ref|YP_841289.1|	hypothetical protein H16_B1777	H16_B1777	3.05216	6.98e-13
gi|116694991|ref|YP_840567.1|	Zn-dependent hydrolase or glyoxylase	H16_B1046	2.93301	2.37e-24
gi|113867297|ref|YP_725786.1|	ATP-dependent transcriptional regulator	h16_A1278	2.93011	1.38e-41
gi|116695553|ref|YP_841129.1|	hypothetical protein H16_B1614	H16_B1614	2.93972	2.42e-48
gi|113867615|ref|YP_726104.1|	MoxR-like ATPase	h16_A1604	3.05349	5.32e-48
gi|116695493|ref|YP_841069.1|	hypothetical protein H16_B1552	H16_B1552	3.1576	1.84e-21
gi|116695552|ref|YP_841128.1|	MoxR-like ATPase	H16_B1613	3.13057	2.43e-40
gi|113867688|ref|YP_726177.1|	permease	h16_A1680	3.10844	9.45e-61
gi|113868189|ref|YP_726678.1|	non-heme haloperoxidase	h16_A2213	3.66429	2.86e-15
gi|116695494|ref|YP_841070.1|	periplasmic or secreted lipoprotein	H16_B1553	3.38507	1.16e-32
gi|113866465|ref|YP_724954.1|	chaperone-like ATPase, involved in protein complex assembly	coxR	3.33823	9.09e-58
gi|113868216|ref|YP_726705.1|	esterase of the alpha/beta hydrolase fold	h16_A2240	3.39501	1.23e-40
gi|116695048|ref|YP_840624.1|	putative phospholipid-binding protein	H16_B1103	3.41233	2.45e-50
gi|113868652|ref|YP_727141.1|	Serine/threonine protein kinase	h16_A2694	3.45819	1.52e-53
gi|116694999|ref|YP_840575.1|	Zn-dependent hydrolase or glyoxylase	H16_B1054	3.71991	1.64e-51
gi|116696276|ref|YP_841852.1|	hypothetical protein H16_B2340	H16_B2340	3.96859	7.93e-40
gi|116694969|ref|YP_729180.1|	major facilitator transporter	H16_B1024	3.99788	8.07e-42
gi|116696287|ref|YP_841863.1|	short chain dehydrogenase	H16_B2351	4.01173	2.84e-49
gi|116696292|ref|YP_841868.1|	periplasmic or secreted lipoprotein	H16_B2356	4.1423	6.27e-41
gi|116694994|ref|YP_840570.1|	pyrroloquinoline quinone biosynthesis protein PqqE	pqqE	4.12097	1.61e-71
gi|116695495|ref|YP_841071.1|	multimeric flavodoxin WrbA	wrbA2	4.17119	8.86e-60
gi|116694997|ref|YP_840573.1|	pyrroloquinoline quinone biosynthesis protein PqqB	pqqB	4.24584	5.69e-64
gi|113868642|ref|YP_727131.1|	peptide ABC transporter	sunT	4.59239	2.54e-76
gi|116694998|ref|YP_840574.1|	prolyl aminopeptidase	pap	5.43601	1.34e-89
gi|116694106|ref|YP_728317.1|	branched-chain alpha-keto acid dehydrogenase subunit E2	acoC	5.91447	7.43e-103
[S] Function unknown
gi|116695416|ref|YP_840992.1|	extra-cytoplasmic solute receptor	H16_B1474	0.390216	0.0328154
gi|116694266|ref|YP_728477.1|	extra-cytoplasmic solute receptor	H16_B0312	0.450719	0.0367853
gi|116695750|ref|YP_841326.1|	extra-cytoplasmic solute receptor	H16_B1814	0.471193	0.00930385
gi|116694289|ref|YP_728500.1|	extra-cytoplasmic solute receptor	H16_B0335	0.47387	0.0161646
gi|116695688|ref|YP_841264.1|	extra-cytoplasmic solute receptor	H16_B1752	0.475543	0.00645465
gi|113869044|ref|YP_727533.1|	cobalamin adenosyltransferase	h16_A3090	0.473946	0.00572979
gi|116695392|ref|YP_840968.1|	extra-cytoplasmic solute receptor	H16_B1450	0.489337	0.0110417
gi|113867201|ref|YP_725690.1|	hypothetical protein H16_A1181	h16_A1181	0.500669	0.00175622
gi|116694831|ref|YP_729042.1|	hypothetical protein H16_B0885	H16_B0885	0.535362	0.00841651
gi|113869391|ref|YP_727880.1|	sulfite oxidase subunit YedZ	h16_A3444	0.529863	0.00566841
gi|113867135|ref|YP_725624.1|	extra-cytoplasmic solute receptor	h16_A1115	0.526732	0.00147606
gi|113866673|ref|YP_725162.1|	hypothetical protein H16_A0646	h16_A0646	0.539148	0.038753
gi|116695483|ref|YP_841059.1|	extra-cytoplasmic solute receptor	H16_B1542	0.532864	0.00201112
gi|113866187|ref|YP_724676.1|	hypothetical protein H16_A0156	h16_A0156	0.573561	0.00552605
gi|113867061|ref|YP_725550.1|	LysM domain/BON superfamily protein	h16_A1040	0.558517	0.00143947
gi|113867411|ref|YP_725900.1|	extra-cytoplasmic solute receptor	h16_A1396	0.556876	0.00583559
gi|113867449|ref|YP_725938.1|	hypothetical protein H16_A1435	h16_A1435	0.549055	0.00594491
gi|116694026|ref|YP_728237.1|	extra-cytoplasmic solute receptor	H16_B0066	0.574035	0.00640268
gi|116694244|ref|YP_728455.1|	hypothetical protein H16_B0290	H16_B0290	0.584877	0.00149378
[truncated: 363 more rows]
