# Supplementary material for: An analysis of the changes in soluble hydrogenase and global gene expression in Cupriavidus necator (Ralstonia eutropha) H16 grown in heterotrophic diauxic batch culture
Source: Microb Cell Fact. 2015 Mar 25;14:42. doi: 10.1186/s12934-015-0226-4 (PMC4377017; doi:10.1186/s12934-015-0226-4)
Supplement: Additional file 2: Table S2. — The down-regulated genes during the hydrogenase de-repression condition (growth on glycerol via RNA-seq analysis of Cupriavidus necator H16. [file 12934_2015_226_MOESM2_ESM.xlsx]

## Sheet: COG_down_sorted.txt
Table S2: The down-regulated genes during hydrogenase de-repression condition via RNA-seq analysis of Cupriavidus necator H16.
NCBI Accession	Annotation	Gene Name	log2Fold Change	P Value
[A] RNA processing and modification
gi|113868667|ref|YP_727156.1|	oligoribonuclease	h16_A2709	-1.60783	3.08e-16
[B] Chromatin structure and dynamics
gi|113866835|ref|YP_725324.1|	histone deacetylase family deacetylase	h16_A0809	-1.28212	1.09e-08
[C] Energy production and conversion
gi|113867094|ref|YP_725583.1|	bo3-type quinol oxidase, subunit IV	cyoD1	-4.24707	6.24e-67
gi|113867093|ref|YP_725582.1|	bo3-type quinol oxidase, subunit III	cyoC1	-4.10849	7.82e-69
gi|113868360|ref|YP_726849.1|	acyl-CoA transferase/carnitine dehydratase	h16_A2386	-3.83032	1.51e-81
gi|116694519|ref|YP_728730.1|	bifunctional aconitate hydratase 2/2-methylisocitrate dehydratase	acnB	-3.51032	4.3e-49
gi|113867092|ref|YP_725581.1|	bo3-type quinol oxidase, subunit I	cyoB1	-3.3309	2.26e-30
gi|113866377|ref|YP_724866.1|	aa3-type cytochrome oxidase, subunit III	ctaE	-3.00376	1.81e-31
gi|113866576|ref|YP_725065.1|	succinyl-CoA synthetase subunit alpha	sucD	-2.93161	2.07e-36
gi|113867079|ref|YP_725568.1|	NADH dehydrogenase subunit J	nuoJ	-3.0031	1.96e-26
gi|113867091|ref|YP_725580.1|	bo3-type quinol oxidase, subunit II	cyoA1	-2.96244	9.45e-29
gi|113867080|ref|YP_725569.1|	NADH dehydrogenase subunit K	nuoK	-2.91073	6.47e-41
gi|116695326|ref|YP_840902.1|	formate dehydrogenase, alpha chain	cbbB	-2.87006	1.52e-25
gi|113867082|ref|YP_725571.1|	NADH dehydrogenase subunit M	nuoM	-2.84959	1.3e-31
gi|113868588|ref|YP_727077.1|	type II citrate synthase	gltA	-2.8202	3.22e-32
gi|113869573|ref|YP_728062.1|	F0F1 ATP synthase subunit beta	atpD	-2.78867	7.65e-29
gi|113869572|ref|YP_728061.1|	F0F1 ATP synthase subunit epsilon	atpC	-2.79066	3.78e-30
gi|113869575|ref|YP_728064.1|	F0F1 ATP synthase subunit alpha	atpA	-2.7811	7.27e-28
gi|113869577|ref|YP_728066.1|	F0F1 ATP synthase subunit B	atpF	-2.82073	7.74e-25
gi|113869578|ref|YP_728067.1|	F0F1 ATP synthase subunit C	atpE	-2.67153	5.36e-33
gi|113868293|ref|YP_726782.1|	cbb3-type cytochrome oxidase, monoheme subunit II	ccoO	-2.73207	2e-14
gi|113866373|ref|YP_724862.1|	aa3-type cytochrome oxidase, subunit I	ctaD	-2.6082	5.29e-31
gi|113867081|ref|YP_725570.1|	NADH dehydrogenase subunit L	nuoL	-2.59054	3.21e-28
gi|113869343|ref|YP_727832.1|	ubiquinol-cytochrome c reductase, cytochrome c1	qcrC	-2.56243	3.33e-29
gi|113869344|ref|YP_727833.1|	ubiquinol-cytochrome-c reductase, cytochrome b	qcrB	-2.5272	9.22e-32
gi|113869345|ref|YP_727834.1|	ubiquinol-cytochrome c reductase, iron-sulfur subunit (Rieske Fe-S protein)	qcrA	-2.45041	6.74e-28
gi|113866575|ref|YP_725064.1|	succinyl-CoA synthetase subunit beta	sucC	-2.46082	1.07e-27
gi|113867083|ref|YP_725572.1|	NADH dehydrogenase subunit N	nuoN	-2.48598	4.2e-23
gi|38637914|ref|NP_942888.1|	cytochrome C	nosC	-2.55084	1.65e-09
gi|113867140|ref|YP_725629.1|	cytochrome c553	h16_A1120	-2.52662	2.66e-13
gi|113867141|ref|YP_725630.1|	cytochrome c553	h16_A1121	-2.45047	9.95e-18
gi|113868291|ref|YP_726780.1|	cbb3-type cytochrome oxidase, diheme subunit IV	ccoP	-2.37989	3.53e-16
gi|113867077|ref|YP_725566.1|	NADH dehydrogenase subunit H	nuoH	-2.35682	7.32e-28
gi|113869574|ref|YP_728063.1|	F0F1 ATP synthase subunit gamma	atpG	-2.36534	4.91e-21
gi|113868590|ref|YP_727079.1|	succinate dehydrogenase iron-sulfur subunit	sdhB	-2.28368	2.26e-23
gi|113869550|ref|YP_728039.1|	cytochrome c555	h16_A3614	-2.26966	1.48e-20
gi|113867074|ref|YP_725563.1|	NADH dehydrogenase subunit E	nuoE	-2.25026	7.62e-20
gi|113866372|ref|YP_724861.1|	aa3-type cytochrome oxidase, subunit II	ctaC	-2.1563	4.75e-20
gi|113869576|ref|YP_728065.1|	F0F1 ATP synthase subunit delta	atpH	-2.16772	3.62e-20
gi|113868591|ref|YP_727080.1|	succinate dehydrogenase flavoprotein subunit	sdhA	-2.07999	2.35e-21
gi|113867076|ref|YP_725565.1|	NADH dehydrogenase subunit G	nuoG	-2.09252	1.63e-18
gi|113867075|ref|YP_725564.1|	NADH dehydrogenase chain F	nuoF	-2.07858	7.18e-19
gi|113868553|ref|YP_727042.1|	ferredoxin	h16_A2591	-2.08284	9.24e-16
gi|38637913|ref|NP_942887.1|	nitrous-oxide reductase	nosZ	-1.99795	3.12e-12
gi|113869579|ref|YP_728068.1|	F0F1 ATP synthase subunit A	atpB	-1.993	4.71e-18
gi|113867072|ref|YP_725561.1|	NADH dehydrogenase subunit C	nuoC	-1.94046	2.77e-24
gi|113868290|ref|YP_726779.1|	polyferredoxin	ccoG	-1.92889	2.64e-17
gi|113868319|ref|YP_726808.1|	hypothetical protein H16_A2344	yggX	-1.95435	2.12e-12
gi|113866773|ref|YP_725262.1|	inorganic pyrophosphatase	ppa	-1.8216	3.32e-19
gi|113867078|ref|YP_725567.1|	NADH dehydrogenase subunit I	nuoI	-1.87304	9.67e-15
gi|38637864|ref|NP_942838.1|	nitric oxide dioxygenase	fhp	-1.82678	4.18e-12
gi|113867073|ref|YP_725562.1|	NADH dehydrogenase subunit D	nuoD	-1.87087	2.9e-13
gi|113869527|ref|YP_728016.1|	C4-dicarboxylate transporter DctA	h16_A3590	-1.8327	1.33e-19
gi|113869398|ref|YP_727887.1|	cytochrome c553	h16_A3451	-1.79105	5.75e-18
gi|113868580|ref|YP_727069.1|	3-isopropylmalate dehydrogenase	leuB3	-1.7841	6.71e-20
gi|113868592|ref|YP_727081.1|	succinate dehydrogenase (hydrophobic anchor subunit)	sdhD	-1.74789	7.7e-17
gi|113866697|ref|YP_725186.1|	acetate kinase	ackA2	-1.69268	8.99e-20
gi|113867070|ref|YP_725559.1|	NADH dehydrogenase subunit A	nuoA	-1.76576	3.93e-09
gi|113868593|ref|YP_727082.1|	succinate dehydrogenase (cytochrome b subunit)	sdhC	-1.67115	2.72e-11
gi|113868595|ref|YP_727084.1|	malate dehydrogenase	mdh1	-1.65952	1.04e-14
gi|113867162|ref|YP_725651.1|	hypothetical protein H16_A1142	nfnB1	-1.50626	9.08e-19
gi|113868368|ref|YP_726857.1|	thioredoxin	h16_A2394	-1.56684	3.18e-07
gi|113868298|ref|YP_726787.1|	dihydrolipoamide dehydrogenase	odhL	-1.43671	4.09e-11
gi|38638075|ref|NP_943049.1|	NADH dehydrogenase	PHG414	-1.43171	1.79e-13
gi|113868876|ref|YP_727365.1|	phosphoenolpyruvate carboxylase	ppc	-1.44327	3.61e-11
gi|113868300|ref|YP_726789.1|	2-oxoglutarate dehydrogenase E1 component	sucA	-1.42786	8.38e-09
gi|113866840|ref|YP_725329.1|	electron transfer flavoprotein beta-subunit	fixA	-1.39345	1.76e-07
gi|113868599|ref|YP_727088.1|	aconitate hydratase	acnA	-1.36547	1.68e-10
gi|113866366|ref|YP_724855.1|	NAD(P)H-dependent glycerol-3-phosphate dehydrogenase	gpsA	-1.34056	4.23e-13
gi|113867343|ref|YP_725832.1|	electron transfer flavoprotein ubiquinone oxidoreductase	fixC	-1.32422	7.98e-11
gi|113866398|ref|YP_724887.1|	ferredoxin	h16_A0368	-1.37667	1e-06
gi|113866762|ref|YP_725251.1|	rubredoxin	h16_A0735	-1.32766	1.19e-09
gi|113868753|ref|YP_727242.1|	thioredoxin domain-containing protein	h16_A2795	-1.30009	1.09e-13
gi|113866127|ref|YP_724616.1|	glycosyltransferase	h16_A0096	-1.25767	1.72e-13
gi|116696213|ref|YP_841789.1|	cytochrome cd1 nitrite reductase (NirS)	nirS	-1.25652	2.01e-07
gi|113868978|ref|YP_727467.1|	CDP-6-deoxy-delta-3,4-glucoseen reductase	h16_A3024	-1.269	4.39e-12
gi|113869503|ref|YP_727992.1|	sulfur oxidation protein (SoxA)	soxA	-1.26308	2.59e-12
gi|113867886|ref|YP_726375.1|	methylcitrate synthase	prpC1	-1.25492	1.96e-06
gi|113868299|ref|YP_726788.1|	dihydrolipoamide succinyltransferase	odhB	-1.20383	1.86e-07
gi|113869010|ref|YP_727499.1|	isocitrate dehydrogenase	icd1	-1.18729	3.78e-07
gi|113867071|ref|YP_725560.1|	NADH dehydrogenase subunit B	nuoB	-1.17029	4.29e-10
gi|113866774|ref|YP_725263.1|	cytochrome b561	cybB	-1.11171	1.28e-05
gi|113866841|ref|YP_725330.1|	electron transfer flavoprotein alpha subunit	fixB	-1.11539	4.67e-08
gi|113866947|ref|YP_725436.1|	2-polyprenyl-6-methoxyphenol hydroxylase-like protein	h16_A0922	-1.12391	5.57e-05
gi|113869402|ref|YP_727891.1|	Thiol:disulfide interchange protein	dsbD	-1.05874	2.16e-10
gi|113867184|ref|YP_725673.1|	ferredoxin, 2Fe-2S	fdx	-1.1111	4.91e-06
gi|113868698|ref|YP_727187.1|	NADH dehydrogenase type2	ndh	-1.1261	5.33e-05
gi|113869501|ref|YP_727990.1|	Thiol-disulfide isomerase and thioredoxins	h16_A3564	-1.03767	1.78e-09
gi|116695394|ref|YP_840970.1|	formate dehydrogenase alpha subunit	fdoG	-1.05359	9.24e-06
gi|113866330|ref|YP_724819.1|	ferredoxin	h16_A0300	-0.99988	2.82e-08
gi|113869638|ref|YP_728127.1|	Thiol-disulfide isomerase and thioredoxins	h16_A3703	-1.00269	2.74e-07
gi|116696050|ref|YP_841626.1|	acyl-CoA transferase/carnitine dehydratase	H16_B2114	-0.990337	3.55e-05
gi|116695396|ref|YP_840972.1|	formate dehydrogenase gamma subunit	fdoI	-0.953123	2.28e-06
gi|116695395|ref|YP_840971.1|	formate dehydrogenase beta subunit	fdoH	-0.947608	0.00259248
gi|113869107|ref|YP_727596.1|	malic enzyme	maeA	-0.922209	3.78e-05
gi|113869085|ref|YP_727574.1|	NAD(P) transhydrogenase subunit beta	pntB3	-0.917409	7.71e-05
gi|113868494|ref|YP_726983.1|	fumarate hydratase class I	fumA	-0.894367	1.66e-05
gi|113866336|ref|YP_724825.1|	peroxiredoxin	bcp	-0.801455	1.14e-06
gi|113866727|ref|YP_725216.1|	aerobic-type carbon monoxide dehydrogenase 2Fe-2S iron-sulfur subunit	coxS2	-0.77097	2.43e-05
gi|113868548|ref|YP_727037.1|	lactate dehydrogenase or related dehydrogenase	h16_A2586	-0.777053	2.49e-06
gi|113869567|ref|YP_728056.1|	trifunctional transcriptional regulator/proline dehydrogenase/pyrroline-5-carboxylate dehydrogenase	putA	-0.755993	0.000125154
gi|116694954|ref|YP_729165.1|	bifunctional P-450:NADPH-P450 reductase	H16_B1009	-0.717563	7.89e-05
gi|113867168|ref|YP_725657.1|	ferredoxin	rnfB	-0.705619	0.00381738
gi|113867899|ref|YP_726388.1|	lactaldehyde dehydrogenase	h16_A1919	-0.708073	0.00241197
gi|38637912|ref|NP_942886.1|	transcription regulator	nosR	-0.700385	0.0387331
gi|113867023|ref|YP_725512.1|	malic enzyme	maeB	-0.674134	0.00155249
gi|113868301|ref|YP_726790.1|	cytoplasmic glycerophosphodiester phosphodiesterase	ugpQ	-0.644224	0.000206339
gi|113869084|ref|YP_727573.1|	NAD(P) transhydrogenase subunit alpha 2	pntAb3	-0.644897	0.00792544
gi|113866728|ref|YP_725217.1|	aerobic-type carbon monoxide dehydrogenase large subunit	coxL2	-0.599329	0.00392062
gi|113869077|ref|YP_727566.1|	cytochrome b561	h16_A3123	-0.582425	0.000283662
gi|113868056|ref|YP_726545.1|	acyl-coatransferase/carnitine dehydratase	h16_A2078	-0.589548	0.00234447
gi|113866470|ref|YP_724959.1|	dehydrogenase	glpCD	-0.590298	0.00572651
gi|113869082|ref|YP_727571.1|	NAD(P) transhydrogenase subunit alpha 1	pntAa3	-0.587753	0.00736429
gi|113866506|ref|YP_724995.1|	3-isopropylmalate dehydrogenase	leuB1	-0.575538	0.00660141
gi|116696006|ref|YP_841582.1|	rubredoxin	H16_B2070	-0.53956	0.0311303
gi|113869123|ref|YP_727612.1|	thioredoxin-like protein	h16_A3169	-0.529089	0.00070729
gi|116695140|ref|YP_840716.1|	alcohol dehydrogenase, class III	adhC	-0.514638	0.00609016
gi|113866606|ref|YP_725095.1|	hypothetical protein H16_A0578	h16_A0578	-0.510347	0.0365757
gi|116694386|ref|YP_728597.1|	hypothetical protein H16_B0434	H16_B0434	-0.493191	0.0207988
gi|113867415|ref|YP_725904.1|	aldo/keto reductase family oxidoreductase	h16_A1400	-0.494832	0.00266862
gi|113868597|ref|YP_727086.1|	methylcitrate synthase	prpC2	-0.498311	0.00963178
gi|113868193|ref|YP_726682.1|	malate synthase	aceB	-0.46069	0.0127927
gi|113868887|ref|YP_727376.1|	protein required for formate dehydrogenase activity	fdhD1	-0.444615	0.0306673
gi|113866528|ref|YP_725017.1|	glycerophosphoryl diester phosphodiesterase	gdpD	-0.440715	0.0161586
gi|113868892|ref|YP_727381.1|	formate dehydrogenase alpha subunit	fdhA1	-0.407862	0.0460775
gi|116695640|ref|YP_841216.1|	tungsten-containing formate dehydrogenase beta subunit	fdwB	-0.397205	0.0159523
gi|116696390|ref|YP_841966.1|	C4-dicarboxylate transport protein	H16_B2454	-0.356731	0.0298826
[D] Cell cycle control, cell division, chromosome partitioning
gi|116694210|ref|YP_728421.1|	flagellar synthesis regulator, partial	motR	-2.24429	2.22e-18
gi|38637770|ref|NP_942744.1|	KfrA protein	kfrA1	-2.18558	2.8e-10
gi|113866144|ref|YP_724633.1|	rod shape-determining protein MreB	mreB	-1.7707	1.14e-14
gi|113866148|ref|YP_724637.1|	rod shape-determining protein RodA	rodA	-1.77512	6.39e-16
gi|116695010|ref|YP_840586.1|	hypothetical protein H16_B1065	H16_B1065	-1.52893	2.66e-06
gi|113869227|ref|YP_727716.1|	cell division protein FtsW	ftsW	-1.46385	2.84e-07
gi|113869222|ref|YP_727711.1|	cell division protein FtsA	ftsA	-1.32354	5.23e-05
gi|38638035|ref|NP_943009.1|	partitioning protein	parA	-1.27457	4.8e-07
gi|113866115|ref|YP_724604.1|	cell division topological specificity factor MinE	h16_A0084	-1.15398	2.45e-08
gi|113869221|ref|YP_727710.1|	cell division protein FtsZ	ftsZ	-1.10591	0.000736768
gi|38637999|ref|NP_942973.1|	hypothetical protein PHG338	PHG338	-1.04255	0.000215517
gi|113869584|ref|YP_728073.1|	tRNA uridine 5-carboxymethylaminomethyl modification enzyme GidA	gidA	-1.00563	2.01e-06
gi|113869582|ref|YP_728071.1|	ATPase involved in chromosome partitioning	parA2	-0.983893	1.59e-08
gi|113866191|ref|YP_724680.1|	cell division protein ftsN	h16_A0160	-0.874641	1.28e-07
gi|113866116|ref|YP_724605.1|	cell division inhibitor MinD	h16_A0085	-0.799757	0.000109501
gi|113866781|ref|YP_725270.1|	DNA segregation ATPase ftsk/SpoIIIE proteins	ftsK	-0.765487	0.000249171
gi|113868898|ref|YP_727387.1|	ATPase involved in chromosome partitioning	mrp	-0.756444	0.000987584
gi|116693963|ref|YP_728174.1|	chromosome partition protein ParA	parA3	-0.745025	8.36e-06
gi|113867209|ref|YP_725698.1|	cell division protein FtsB	ftsB	-0.766915	0.0010913
gi|113868535|ref|YP_727024.1|	Maf-like protein	h16_A2573	-0.589257	0.0184836
gi|113866049|ref|YP_724538.1|	chromosome segregation ATPase	h16_A0018	-0.531575	0.0210071
gi|113868041|ref|YP_726530.1|	chromosome segregation ATPase	smc	-0.428722	0.0334719
[E] Amino acid transport and metabolism
gi|113866108|ref|YP_724597.1|	PecM protein	h16_A0077	-3.93477	2.98e-73
gi|116695151|ref|YP_840727.1|	gluconate transporter	gntT	-3.72181	7.77e-56
gi|113869377|ref|YP_727866.1|	glutamate synthase subunit beta	gltD	-3.51335	1.06e-52
gi|116694519|ref|YP_728730.1|	bifunctional aconitate hydratase 2/2-methylisocitrate dehydratase	acnB	-3.51032	4.3e-49
gi|113867198|ref|YP_725687.1|	phosphogluconate dehydratase	edd1	-3.47454	4.32e-47
gi|113869526|ref|YP_728015.1|	allantoate amidohydrolase	h16_A3589	-3.10776	1.6e-42
gi|113868587|ref|YP_727076.1|	ABC transporter periplasmic protein	livK1	-3.06588	2.59e-43
gi|113866965|ref|YP_725454.1|	ABC transporter permease	h16_A0940	-3.06791	9.32e-42
gi|113866968|ref|YP_725457.1|	ABC transporter ATPase	h16_A0943	-2.67491	2.6e-37
gi|113866967|ref|YP_725456.1|	ABC transporter permease	h16_A0942	-2.71061	1.49e-20
gi|113867142|ref|YP_725631.1|	phospho-2-dehydro-3-deoxyheptonate aldolase	aroG1	-2.63224	4.82e-41
gi|113867890|ref|YP_726379.1|	glutaminase-asparaginase (amidohydrolase)	ansA	-2.61487	1.23e-26
gi|113867058|ref|YP_725547.1|	ketol-acid reductoisomerase	ilvC	-2.53648	1.42e-20
gi|113869378|ref|YP_727867.1|	glutamate synthase [NADPH], glutamate synthase amidotransferase subunit	gltB1	-2.43539	3.37e-27
gi|113868359|ref|YP_726848.1|	hydroxymethylglutaryl-CoA lyase	hmgL1	-2.39799	1.21e-18
gi|113866402|ref|YP_724891.1|	ribose-phosphate pyrophosphokinase	prsA	-2.24906	8.88e-22
gi|113868582|ref|YP_727071.1|	isopropylmalate isomerase large subunit	leuC3	-2.19293	5.14e-25
gi|113868581|ref|YP_727070.1|	isopropylmalate isomerase small subunit	leuD	-2.14945	5.5e-32
gi|113869095|ref|YP_727584.1|	dihydrodipicolinate reductase	dapB	-2.02006	3.97e-30
gi|116695881|ref|YP_841457.1|	glutamate dehydrogenase	gdhA2	-1.97142	3.18e-27
gi|116695522|ref|YP_841098.1|	5-methyltetrahydropteroyltriglutamate--homocysteine S-methyltransferase	metE	-2.06564	5.88e-14
gi|116696165|ref|YP_841741.1|	O-acetylhomoserine sulfhydrylase	metY2	-1.8995	5.62e-27
gi|113868790|ref|YP_727279.1|	serine hydroxymethyltransferase	glyA	-1.83172	7.42e-17
gi|113868979|ref|YP_727468.1|	acetylornithine transaminase protein	argD	-1.80789	3.95e-22
gi|113868580|ref|YP_727069.1|	3-isopropylmalate dehydrogenase	leuB3	-1.7841	6.71e-20
gi|116695662|ref|YP_841238.1|	transmembrane protein	H16_B1723	-1.76836	5.16e-21
gi|113867056|ref|YP_725545.1|	acetolactate synthase 3 catalytic subunit	ilvB	-1.78082	2.02e-12
gi|113868579|ref|YP_727068.1|	aspartate-semialdehyde dehydrogenase	asd	-1.72849	1.25e-12
gi|113868583|ref|YP_727072.1|	ABC transporter ATPase	livF1	-1.69391	2.3e-24
gi|113867062|ref|YP_725551.1|	2-isopropylmalate synthase	leuA1	-1.69851	1.8e-15
gi|113868420|ref|YP_726909.1|	carbamoyl phosphate synthase large subunit	carB	-1.70374	5.78e-14
gi|113868584|ref|YP_727073.1|	leucine/isoleucine/valine transporter ATP-binding subunit	livG	-1.67308	6.68e-20
gi|116695447|ref|YP_841023.1|	major facilitator superfamily transporter MHS family protein	H16_B1506	-1.70051	2.94e-14
gi|113869267|ref|YP_727756.1|	anthranilate synthase component I	trpE	-1.63171	8.57e-21
gi|113868241|ref|YP_726730.1|	threonine synthase	thrC	-1.62809	1.35e-13
gi|116694235|ref|YP_728446.1|	dihydroxy-acid dehydratase	H16_B0280	-1.59161	3.15e-15
gi|113869216|ref|YP_727705.1|	bifunctional ornithine acetyltransferase/N-acetylglutamate synthase protein	argJ	-1.58945	4.86e-18
gi|113869115|ref|YP_727604.1|	shikimate 5-dehydrogenase	aroE	-1.58721	1.52e-16
gi|113867245|ref|YP_725734.1|	aspartate kinase	lysC	-1.61852	2.44e-10
gi|113866546|ref|YP_725035.1|	lactoylglutathione lyase (methylglyoxalase)	gloA1	-1.55497	8.04e-15
gi|113866777|ref|YP_725266.1|	nitrogen regulatory protein PII	h16_A0750	-1.57511	5.82e-09
gi|113868586|ref|YP_727075.1|	ABC transporter permease	livH1	-1.52567	5.61e-19
gi|113869556|ref|YP_728045.1|	glycine cleavage system protein H	gcvH	-1.53442	4.52e-09
gi|113869090|ref|YP_727579.1|	gamma-glutamyl phosphate reductase	proA	-1.47252	5.27e-16
gi|113868242|ref|YP_726731.1|	homoserine dehydrogenase	thrA	-1.49176	3.45e-11
gi|113868421|ref|YP_726910.1|	leucine export protein LeuE	h16_A2453	-1.49362	4.32e-13
gi|113868585|ref|YP_727074.1|	leucine/isoleucine/valine transporter permease subunit	livM	-1.46484	9.32e-14
gi|113866820|ref|YP_725309.1|	prephenate dehydrogenase	tyrA	-1.45222	2.27e-11
gi|113867337|ref|YP_725826.1|	MFS family transporter	h16_A1318	-1.40422	9.24e-18
gi|113867494|ref|YP_725983.1|	5-methylaminomethyl-2-thiouridine methyltransferase	mnmC	-1.44194	1.88e-13
gi|113869595|ref|YP_728084.1|	ABC-type transporter, permease component	h16_A3659	-1.39055	1.3e-09
gi|113868945|ref|YP_727434.1|	leucyl aminopeptidase	h16_A2990	-1.37805	1.92e-11
gi|113866833|ref|YP_725322.1|	cysteine synthase B	cysM	-1.37987	4.45e-14
gi|113868599|ref|YP_727088.1|	aconitate hydratase	acnA	-1.36547	1.68e-10
gi|113869258|ref|YP_727747.1|	ABC transporter periplasmic protein	h16_A3310	-1.31017	2.09e-14
gi|113869525|ref|YP_728014.1|	M20 family peptidase	h16_A3588	-1.31468	1.73e-11
gi|113868422|ref|YP_726911.1|	carbamoyl phosphate synthase small subunit	carA	-1.33696	1.35e-08
gi|113866501|ref|YP_724990.1|	ABC transporter periplasmic protein	h16_A0472	-1.31268	4.27e-06
gi|113868243|ref|YP_726732.1|	aminotransferase AlaT	h16_A2267	-1.29527	3.98e-07
gi|113868310|ref|YP_726799.1|	glutamine synthetase	glnA1	-1.28014	2.72e-08
gi|113866239|ref|YP_724728.1|	acetylglutamate kinase	argB	-1.26813	9.79e-10
gi|113867511|ref|YP_726000.1|	Acyl-CoA thioesterase	h16_A1500	-1.24039	3.38e-09
gi|113866277|ref|YP_724766.1|	5,10-methylenetetrahydrofolate reductase	h16_A0246	-1.23979	1.2e-13
gi|113866589|ref|YP_725078.1|	branched-chain amino acid aminotransferase	h16_A0561	-1.22924	6.01e-09
gi|113867338|ref|YP_725827.1|	dehydrogenase	h16_A1319	-1.21818	3.75e-13
gi|113866301|ref|YP_724790.1|	MocR family transcriptional regulator	h16_A0271	-1.2132	2.12e-07
gi|113867057|ref|YP_725546.1|	acetolactate synthase 3 regulatory subunit	ilvH	-1.23803	1.14e-08
gi|113866784|ref|YP_725273.1|	alcohol dehydrogenase	adh	-1.19161	1.59e-10
gi|113866242|ref|YP_724731.1|	homoserine O-acetyltransferase	metX	-1.17938	4.21e-13
gi|113869594|ref|YP_728083.1|	ABC-type transporter, permease component	h16_A3658	-1.18223	3.93e-08
gi|116694257|ref|YP_728468.1|	hypothetical protein H16_B0303	H16_B0303	-1.16182	5.64e-11
gi|113869364|ref|YP_727853.1|	ATP phosphoribosyltransferase catalytic subunit	hisG	-1.20041	6.91e-10
gi|113868575|ref|YP_727064.1|	tryptophan synthase subunit beta	trpB	-1.14626	1.76e-10
gi|113869268|ref|YP_727757.1|	anthranilate synthase component II	trpG	-1.12188	1.12e-09
gi|113869365|ref|YP_727854.1|	UDP-N-acetylglucosamine 1-carboxyvinyltransferase	murA	-1.14848	1.58e-07
gi|113868919|ref|YP_727408.1|	threonine-phosphate decarboxylase	cobD	-1.09655	1.48e-10
gi|113869566|ref|YP_728055.1|	ABC transporter periplasmic protein	h16_A3630	-1.11238	1.94e-07
gi|113866502|ref|YP_724991.1|	ABC transporter permease	h16_A0473	-1.10893	4.06e-07
gi|113869256|ref|YP_727745.1|	ABC transporter ATPase	h16_A3308	-1.08907	3.32e-10
gi|113868885|ref|YP_727374.1|	arginine/lysine/ornithine decarboxylase	ldcC	-1.08451	1.84e-08
gi|113869269|ref|YP_727758.1|	anthranilate phosphoribosyltransferase	trpD	-1.09048	1.1e-09
gi|116695696|ref|YP_841272.1|	major facilitator superfamily transporter AAHS family protein	H16_B1760	-1.11282	7.08e-05
gi|113869382|ref|YP_727871.1|	shikimate kinase	aroK	-1.07975	4.63e-06
gi|113866503|ref|YP_724992.1|	ABC transporter permease	h16_A0474	-1.07552	4.04e-07
gi|113866549|ref|YP_725038.1|	D,D-heptose 1,7-bisphosphate phosphatase	h16_A0520	-1.08225	4.11e-09
gi|113869363|ref|YP_727852.1|	histidinol dehydrogenase	hisD	-1.11401	5.97e-06
gi|116696467|ref|YP_842043.1|	argininosuccinate synthase	argG	-1.0582	1.65e-07
gi|116695743|ref|YP_841319.1|	ABC transporter periplasmic protein	H16_B1807	-1.07494	9.18e-05
gi|113869596|ref|YP_728085.1|	ABC-type transporter, periplasmic component	h16_A3660	-1.06007	0.000669231
gi|113868045|ref|YP_726534.1|	2,3,4,5-tetrahydropyridine-2,6-carboxylate N-succinyltransferase	dapD	-1.06234	2.42e-06
gi|113866545|ref|YP_725034.1|	DMT superfamily permease	h16_A0516	-1.03989	3.05e-08
gi|113869555|ref|YP_728044.1|	glycine cleavage system aminomethyltransferase T	gcvT	-1.01609	1.16e-06
gi|113869041|ref|YP_727530.1|	anthranilate/para-aminobenzoate synthase component I	h16_A3087	-0.988723	6.61e-09
gi|113868048|ref|YP_726537.1|	succinyl-diaminopimelate desuccinylase	dapE	-1.02228	6.54e-07
gi|113866479|ref|YP_724968.1|	SSS family APC transporter	h16_A0450	-0.989614	9.36e-09
gi|113869381|ref|YP_727870.1|	3-dehydroquinate synthase	aroB	-0.962467	1.35e-05
gi|113866500|ref|YP_724989.1|	glutamate dehydrogenase	gdhA1	-0.979864	1.68e-05
gi|113869270|ref|YP_727759.1|	indole-3-glycerol-phosphate synthase	trpC	-0.915287	4.06e-08
gi|113868573|ref|YP_727062.1|	tryptophan synthase subunit alpha	trpA	-0.936877	1.13e-07
gi|113869362|ref|YP_727851.1|	histidinol-phosphate aminotransferase	hisC2	-0.93349	4.2e-07
gi|116695026|ref|YP_840602.1|	aromatic amino acid aminotransferase	tyrB2	-0.924388	4.15e-08
gi|113866843|ref|YP_725332.1|	D-amino acid dehydrogenase small subunit	dadA1	-0.943851	0.00237529
gi|113866819|ref|YP_725308.1|	histidinol-phosphate aminotransferase	hisC1	-0.904954	2.53e-06
gi|113869017|ref|YP_727506.1|	ornithine carbamoyltransferase	argF	-0.900703	8.13e-05
gi|113866818|ref|YP_725307.1|	prephenate dehydratase, chorismate mutase	pheA	-0.902243	1.15e-05
gi|113869390|ref|YP_727879.1|	diaminopimelate decarboxylase	lysA2	-0.877894	8.2e-07
gi|113868567|ref|YP_727056.1|	O-succinylhomoserine sulfhydrylase	metB	-0.877701	4.13e-07
gi|116694041|ref|YP_728252.1|	2-isopropylmalate synthase	leuA2	-0.878281	0.000439115
gi|113868329|ref|YP_726818.1|	ATP phosphoribosyltransferase regulatory subunit	hisZ	-0.873542	2.69e-06
gi|116695041|ref|YP_840617.1|	hypothetical protein H16_B1096	H16_B1096	-0.855488	1.26e-05
gi|113866456|ref|YP_724945.1|	threonine dehydratase	h16_A0427	-0.844066	4.46e-07
gi|113867479|ref|YP_725968.1|	allantoate amidohydrolase	h16_A1465	-0.85847	8.7e-06
gi|113868078|ref|YP_726567.1|	ABC transporter periplasmic protein	dppA1b	-0.825191	2.88e-06
gi|113867384|ref|YP_725873.1|	oligopeptidase A	dcp	-0.832631	8.69e-05
gi|113866538|ref|YP_725027.1|	branched-chain amino acid permease (azaleucine resistance)	h16_A0509	-0.808867	1.6e-06
gi|113866286|ref|YP_724775.1|	hypothetical protein H16_A0255, partial	h16_A0255	-0.810065	0.000305228
gi|116695155|ref|YP_840731.1|	amino acid aldolase or racemase	H16_B1211	-0.825248	0.000331907
gi|113866504|ref|YP_724993.1|	ABC transporter ATPase	h16_A0475	-0.802234	8.4e-05
gi|113869598|ref|YP_728087.1|	ABC transporter ATPase	h16_A3662	-0.79141	0.0142382
gi|113869034|ref|YP_727523.1|	phosphoserine phosphatase	serB2	-0.788478	5.7e-06
gi|113869557|ref|YP_728046.1|	glycine dehydrogenase	gcvP	-0.787298	0.000159062
gi|113869609|ref|YP_728098.1|	ornithine cyclodeaminase	h16_A3673	-0.770626	6.88e-06
gi|113869203|ref|YP_727692.1|	gamma-glutamyl kinase	proB	-0.776713	1.17e-05
gi|113866817|ref|YP_725306.1|	phosphoserine aminotransferase	serC	-0.790183	0.00293049
gi|113866821|ref|YP_725310.1|	3-phosphoshikimate 1-carboxyvinyltransferase	aroA	-0.781774	0.000181118
gi|113869567|ref|YP_728056.1|	trifunctional transcriptional regulator/proline dehydrogenase/pyrroline-5-carboxylate dehydrogenase	putA	-0.755993	0.000125154
gi|113867224|ref|YP_725713.1|	dihydrodipicolinate synthase	dapA1	-0.770481	0.00140073
gi|113869197|ref|YP_727686.1|	threonine efflux protein	h16_A3243	-0.74824	3.59e-06
gi|113868043|ref|YP_726532.1|	hypothetical protein H16_A2064	h16_A2064	-0.7447	7.69e-06
gi|113869558|ref|YP_728047.1|	L-Serine ammonia-lyase	sdaA	-0.748511	3.25e-05
gi|116695746|ref|YP_841322.1|	ABC transporter ATPase	H16_B1810	-0.765971	0.0268097
gi|113868604|ref|YP_727093.1|	spermidine synthase	h16_A2643	-0.732197	4.24e-06
gi|113869355|ref|YP_727844.1|	phosphoribosyl-ATP pyrophosphatase	hisE	-0.739079	3.79e-05
gi|113868621|ref|YP_727110.1|	MocR family transcriptional regulator	h16_A2662	-0.719915	2.99e-05
gi|113866073|ref|YP_724562.1|	glutathionylspermidine synthase	h16_A0042	-0.720193	0.000729312
gi|113868035|ref|YP_726524.1|	methionine aminopeptidase	map	-0.721114	0.000525698
gi|113868233|ref|YP_726722.1|	ABC-type transporter, periplasmic component	h16_A2257	-0.696637	0.0242811
gi|113866155|ref|YP_724644.1|	allophanate hydrolase subunit 1	h16_A0124	-0.725325	0.00358541
gi|113866181|ref|YP_724670.1|	betainehomocysteine S-methyltransferase	bhmT	-0.698855	4.58e-05
gi|116695131|ref|YP_840707.1|	aminotransferase	H16_B1186	-0.679692	5.13e-05
gi|113868958|ref|YP_727447.1|	ABC transporter periplasmic protein	h16_A3003	-0.672311	2.88e-05
gi|113869597|ref|YP_728086.1|	ABC transporter ATPase	h16_A3661	-0.657685	0.00421639
gi|113866882|ref|YP_725371.1|	L-amino-acid oxidase	lao2	-0.64511	0.00798596
gi|113868576|ref|YP_727065.1|	N-(5'-phosphoribosyl)anthranilate isomerase	trpF	-0.65068	0.00775322
gi|113868232|ref|YP_726721.1|	ABC transporter ATPase	h16_A2256	-0.636194	0.0461978
gi|113867236|ref|YP_725725.1|	serine acetyltransferase	cysE	-0.621647	0.000318636
gi|113866339|ref|YP_724828.1|	threonine efflux protein	h16_A0309	-0.628216	0.000618175
gi|113869361|ref|YP_727850.1|	imidazoleglycerol-phosphate dehydratase	hisB	-0.628509	0.00467084
gi|113869356|ref|YP_727845.1|	phosphoribosyl-AMP cyclohydrolase	hisI	-0.638129	0.00996086
gi|113866182|ref|YP_724671.1|	methionine synthase, cobalamine dependent	metH	-0.630463	0.00410075
gi|113869511|ref|YP_728000.1|	cysteine/acetylserine efflux protein	h16_A3574	-0.601348	0.000300502
gi|113867124|ref|YP_725613.1|	aminotransferase	h16_A1104	-0.605215	0.000184029
gi|113866217|ref|YP_724706.1|	hydroxymethylglutaryl-CoA lyase	h16_A0186	-0.610037	0.00252715
gi|113868617|ref|YP_727106.1|	threonine efflux protein	h16_A2658	-0.585544	0.00882801
gi|113868694|ref|YP_727183.1|	DMT family permease	h16_A2736	-0.588524	0.000294026
gi|113868230|ref|YP_726719.1|	ABC-type transporter, permease component	h16_A2254	-0.596024	0.0363017
gi|113868618|ref|YP_727107.1|	hypothetical protein H16_A2659	h16_A2659	-0.56899	0.00290118
gi|113868951|ref|YP_727440.1|	sulfate adenylyltransferase subunit 2	cysD	-0.618682	0.0164451
gi|113869139|ref|YP_727628.1|	propionate permease	prpP	-0.563836	0.00561894
gi|113866506|ref|YP_724995.1|	3-isopropylmalate dehydrogenase	leuB1	-0.575538	0.00660141
gi|113869257|ref|YP_727746.1|	ABC transporter permease	h16_A3309	-0.554376	0.00299161
gi|113866211|ref|YP_724700.1|	adenosylmethionine--8-amino-7-oxononanoate transaminase	bioA	-0.550431	0.000757152
gi|113869357|ref|YP_727846.1|	imidazole glycerol phosphate synthase subunit HisF	hisF	-0.568991	0.0104287
gi|113866535|ref|YP_725024.1|	peptidase D ( Xaa-Pro aminopeptidase)	pepQ	-0.534042	0.00230711
gi|113868813|ref|YP_727302.1|	aminotransferase	h16_A2857	-0.536553	0.00368679
gi|116695573|ref|YP_841149.1|	ABC transporter periplasmic protein	H16_B1634	-0.520355	0.00197784
gi|113868492|ref|YP_726981.1|	hypothetical protein H16_A2526	h16_A2526	-0.50552	0.00176977
gi|113867171|ref|YP_725660.1|	aromatic amino acid aminotransferase	tyrB1	-0.502925	0.016431
gi|113869177|ref|YP_727666.1|	hypothetical protein H16_A3223	h16_A3223	-0.486662	0.0220346
gi|116696408|ref|YP_841984.1|	amino acid ABC transporter permease	H16_B2472	-0.480033	0.0138689
gi|116695354|ref|YP_840930.1|	MocR family transcriptional regulator	H16_B1411	-0.472881	0.00780489
gi|113869060|ref|YP_727549.1|	pyrroline-5-carboxylate reductase	proC	-0.473232	0.00506017
gi|113866216|ref|YP_724705.1|	D-3-phosphoglycerate dehydrogenase	h16_A0185	-0.455276	0.0150596
gi|162139478|ref|YP_725825.2|	chorismate synthase	aroC	-0.446816	0.0311826
gi|113866985|ref|YP_725474.1|	MocR family transcriptional regulator	h16_A0963	-0.432369	0.0185456
gi|113868720|ref|YP_727209.1|	threonine aldolase	ltaA	-0.456487	0.0372207
gi|113867127|ref|YP_725616.1|	Zinc-carboxypeptidase	h16_A1107	-0.435311	0.0139187
gi|113868256|ref|YP_726745.1|	glutaminase-asparaginase (amidohydrolase)	h16_A2280	-0.428802	0.0362911
gi|113868044|ref|YP_726533.1|	succinyldiaminopimelate transaminase	h16_A2065	-0.422233	0.0437898
gi|116694364|ref|YP_728575.1|	choline dehydrogenase/alkyl sulfatase	H16_B0411	-0.404664	0.0273109
gi|116696314|ref|YP_841890.1|	cysteine synthase	cysK4	-0.405176	0.0189975
gi|113869296|ref|YP_727785.1|	dihydrodipicolinate reductase	h16_A3348	-0.397787	0.0218643
gi|113869672|ref|YP_728161.1|	choline dehydrogenase	h16_A3737	-0.3863	0.0383069
gi|113868010|ref|YP_726499.1|	tramsmembrane protein	h16_A2031	-0.40098	0.0397829
gi|116694459|ref|YP_728670.1|	D-amino acid dehydrogenase small subunit	dadA6	-0.36706	0.0217591
gi|113867655|ref|YP_726144.1|	MocR family transcriptional regulator	h16_A1644	-0.338922	0.0379869
gi|116695913|ref|YP_841489.1|	MocR family transcriptional regulator	H16_B1977	-0.329971	0.0402136
[F] Nucleotide transport and metabolism
gi|38637904|ref|NP_942878.1|	anaerobic ribonucleoside triphosphate reductase	nrdD	-2.3249	3.8e-18
gi|116695432|ref|YP_841008.1|	NCS2 family nucleobase/cation symporter	H16_B1490	-2.23848	2.49e-33
gi|38637903|ref|NP_942877.1|	hypothetical protein PHG239	PHG239	-2.28603	7.46e-12
gi|113866402|ref|YP_724891.1|	ribose-phosphate pyrophosphokinase	prsA	-2.24906	8.88e-22
gi|113868342|ref|YP_726831.1|	nucleoside diphosphate kinase	ndk	-2.23067	1.58e-15
gi|113868032|ref|YP_726521.1|	uridylate kinase	pyrH	-2.12362	3.24e-31
gi|113869214|ref|YP_727703.1|	7,8-dihydro-8-oxoguanine-triphosphatase	h16_A3261	-2.08715	6.24e-29
gi|113866630|ref|YP_725119.1|	adenylate kinase	adk	-1.88261	2.88e-16
gi|113866832|ref|YP_725321.1|	NCS2 family nucleobase/cation symporter	h16_A0806	-1.82401	9.32e-23
gi|113868420|ref|YP_726909.1|	carbamoyl phosphate synthase large subunit	carB	-1.70374	5.78e-14
gi|113869003|ref|YP_727492.1|	deoxyuridine 5'-triphosphate nucleotidohydrolase	dut	-1.59837	2.29e-21
gi|113868422|ref|YP_726911.1|	carbamoyl phosphate synthase small subunit	carA	-1.33696	1.35e-08
gi|113869031|ref|YP_727520.1|	phosphoribosylaminoimidazole synthetase	purM	-1.30494	3.09e-08
gi|113866311|ref|YP_724800.1|	diadenosine tetraphosphate (Ap4A) hydrolase	h16_A0281	-1.29241	3.08e-09
gi|113868868|ref|YP_727357.1|	aspartate carbamoyltransferase catalytic subunit	pyrB	-1.23209	3.29e-13
gi|113868867|ref|YP_727356.1|	dihydroorotase	pyrX	-1.14304	7.28e-12
gi|113867205|ref|YP_725694.1|	CTP synthetase	pyrG	-1.15495	1.04e-07
gi|113869268|ref|YP_727757.1|	anthranilate synthase component II	trpG	-1.12188	1.12e-09
gi|113866943|ref|YP_725432.1|	uracil phosphoribosyltransferase	upp	-1.10763	2.18e-11
gi|113868568|ref|YP_727057.1|	amidophosphoribosyltransferase	purF	-1.11718	1.15e-06
gi|113866823|ref|YP_725312.1|	cytidylate kinase	cmk	-1.11959	6.92e-06
gi|113866598|ref|YP_725087.1|	phosphoribosylaminoimidazole carboxylase catalytic subunit	purE	-1.11362	4.72e-08
gi|113869196|ref|YP_727685.1|	hypoxanthine-guanine phosphoribosyltransferase	hprT	-1.09071	6.12e-07
gi|113866599|ref|YP_725088.1|	phosphoribosylaminoimidazole carboxylase ATPase subunit	purK	-1.10152	7.9e-07
gi|113868996|ref|YP_727485.1|	phosphoribosylglycinamide formyltransferase	purN	-1.03967	8.28e-08
gi|113866940|ref|YP_725429.1|	phosphoribosylamine--glycine ligase	purD	-1.02655	2.39e-08
gi|113867522|ref|YP_726011.1|	phosphoribosylformylglycinamidine synthase	purL	-1.03417	1.26e-06
gi|113866597|ref|YP_725086.1|	phosphoribosylaminoimidazole-succinocarboxamide synthase	purC	-1.02443	4.84e-07
gi|113869500|ref|YP_727989.1|	5'-nucleotidase/2',3'-cyclic phosphodiesterase or related esterase	h16_A3563	-1.0135	2.03e-08
gi|113868886|ref|YP_727375.1|	deoxycytidine triphosphate deaminase	dcd	-0.995562	4.05e-07
gi|113866530|ref|YP_725019.1|	bifunctional phosphoribosylaminoimidazolecarboxamide formyltransferase/IMP cyclohydrolase	purH	-0.953998	1.16e-05
gi|113868661|ref|YP_727150.1|	thymidylate synthase	thyA	-0.892501	1.23e-05
gi|113869188|ref|YP_727677.1|	ribonucleotide-diphosphate reductase subunit beta	nrdB	-0.919297	7.98e-05
gi|113869111|ref|YP_727600.1|	orotidine 5'-phosphate decarboxylase	pyrF	-0.896257	3.26e-05
gi|113867580|ref|YP_726069.1|	thymidylate kinase	tmk	-0.879803	2.88e-07
gi|113869078|ref|YP_727567.1|	adenylosuccinate lyase	purB	-0.886722	1.16e-05
gi|113867903|ref|YP_726392.1|	cytosine deaminase	h16_A1923	-0.838083	5.76e-05
gi|113869353|ref|YP_727842.1|	diadenosine tetraphosphate (Ap4A) hydrolase and other HIT family hydrolases	h16_A3406	-0.833893	0.000226958
gi|113868328|ref|YP_726817.1|	adenylosuccinate synthetase	purA1	-0.797079	0.000362239
gi|113866424|ref|YP_724913.1|	adenine phosphoribosyltransferase	apt	-0.709802	5.72e-05
gi|113866977|ref|YP_725466.1|	guanylate kinase	gmk	-0.692566	0.000169983
gi|113866508|ref|YP_724997.1|	dihydroorotase	pyrC	-0.657809	0.00114926
gi|113868007|ref|YP_726496.1|	GMP synthase	guaA	-0.657383	0.00179353
gi|113866471|ref|YP_724960.1|	diadenosine tetraphosphate (Ap4A) hydrolase and other HIT family hydrolases	h16_A0442	-0.615863	0.00103359
gi|113869037|ref|YP_727526.1|	deoxynucleoside kinase	h16_A3083	-0.562355	0.000739699
gi|113868404|ref|YP_726893.1|	exopolyphosphatase	ppx	-0.554292	0.0115075
gi|113868009|ref|YP_726498.1|	inosine 5'-monophosphate dehydrogenase	guaB	-0.536537	0.00789762
gi|113867416|ref|YP_725905.1|	dihydroorotate dehydrogenase 2	pyrD	-0.536587	0.00130551
gi|113868719|ref|YP_727208.1|	NADH pyrophosphatase I	h16_A2761	-0.520863	0.0125887
gi|113867419|ref|YP_725908.1|	ADP-ribose pyrophosphatase	h16_A1404	-0.448761	0.0198261
[G] Carbohydrate transport and metabolism
gi|116695443|ref|YP_841019.1|	glucose-6-phosphate isomerase	pgi	-6.19933	9.2e-109
gi|116695439|ref|YP_841015.1|	ABC transporter ATPase	frcA	-5.74623	1.24e-77
gi|116695438|ref|YP_841014.1|	NagC-family transcriptional regulator	frcR	-5.73839	2.21e-64
gi|116695442|ref|YP_841018.1|	glucose-6-phosphate 1-dehydrogenase	zwf2	-5.41101	2.7e-65
gi|116695444|ref|YP_841020.1|	fructokinase	frcK	-5.16036	2.53e-100
gi|116695441|ref|YP_841017.1|	ABC transporter periplasmic protein	frcB	-5.0383	9.9e-78
gi|113866108|ref|YP_724597.1|	PecM protein	h16_A0077	-3.93477	2.98e-73
gi|116695327|ref|YP_840903.1|	fructose-1,6-bisphosphate aldolase	cbbA2	-3.85214	1.25e-52
gi|116695151|ref|YP_840727.1|	gluconate transporter	gntT	-3.72181	7.77e-56
gi|116695328|ref|YP_840904.1|	phosphoglycerate kinase	pgk	-3.67045	5.4e-55
gi|113867198|ref|YP_725687.1|	phosphogluconate dehydratase	edd1	-3.47454	4.32e-47
gi|116695329|ref|YP_840905.1|	glyceraldehyde 3-phosphate dehydrogenase	cbbG2	-3.40029	4.36e-50
gi|116695331|ref|YP_840907.1|	transketolase	cbbT2	-2.84949	7.53e-34
gi|113867199|ref|YP_725688.1|	gluconate kinase	gntK	-2.62534	3.16e-23
gi|113868851|ref|YP_727340.1|	NAD dependent sugar epimerase	h16_A2896	-2.39977	1.14e-27
gi|113867208|ref|YP_725697.1|	phosphopyruvate hydratase	eno	-2.17326	5.83e-19
gi|113868850|ref|YP_727339.1|	nucleoside-diphosphate-sugar epimerase	h16_A2895	-2.09148	4.52e-27
gi|113868854|ref|YP_727343.1|	nucleoside-diphosphate-sugar epimerase	h16_A2899	-1.981	5.66e-22
gi|116695333|ref|YP_840909.1|	fructose-1,6-/sedoheptulose-1,7-bisphosphatase	cbbF2	-2.02373	9.93e-15
gi|113867414|ref|YP_725903.1|	ABC-type transporter, periplasmic component	h16_A1399	-1.78871	1.1e-17
gi|116695662|ref|YP_841238.1|	transmembrane protein	H16_B1723	-1.76836	5.16e-21
gi|38638078|ref|NP_943052.1|	phosphoglycerate kinase	pgk	-1.76267	1.09e-16
gi|113867347|ref|YP_725836.1|	TRAP-type transporter, periplasmic component	h16_A1328	-1.72392	2.47e-15
gi|113868413|ref|YP_726902.1|	phosphomannomutase	glmM	-1.71661	3.19e-15
gi|113869100|ref|YP_727589.1|	glyceraldehyde 3-phosphate dehydrogenase	gapA	-1.7049	1.05e-13
gi|116695447|ref|YP_841023.1|	major facilitator superfamily transporter MHS family protein	H16_B1506	-1.70051	2.94e-14
gi|38638077|ref|NP_943051.1|	fructose-1,6-bisphosphate aldolase	cbbAp	-1.66065	3.8e-15
gi|116694235|ref|YP_728446.1|	dihydroxy-acid dehydratase	H16_B0280	-1.59161	3.15e-15
gi|113866829|ref|YP_725318.1|	D-beta-D-heptose 7-phophosphate kinase	hldA	-1.56394	3.38e-16
gi|38638079|ref|NP_943053.1|	glyceraldehyde-3-phosphate dehydrogenase	cbbGp	-1.58279	3.21e-13
gi|113866596|ref|YP_725085.1|	fructose-1,6-bisphosphate aldolase	fba	-1.53351	1.65e-13
gi|113869538|ref|YP_728027.1|	hydroxypyruvate reductase	ttuD1	-1.52184	4.72e-15
gi|116695334|ref|YP_840910.1|	ribulose-phosphate 3-epimerase	cbbE2	-1.5766	1.46e-11
gi|116695157|ref|YP_840733.1|	2-keto-3-deoxy-6-phosphogluconate aldolase	eda	-1.51021	2.66e-11
gi|113868859|ref|YP_727348.1|	ABC-type transporter, permease component	tagG	-1.47772	9.6e-13
gi|113868512|ref|YP_727001.1|	beta-hexosaminidase	h16_A2550	-1.45084	3.7e-17
gi|113866830|ref|YP_725319.1|	ADP-D-beta-D-heptose 6-epimerase	hldD	-1.47848	6.5e-09
gi|113866827|ref|YP_725316.1|	tetratricopeptide repeat protein	h16_A0801	-1.45048	4.64e-14
gi|113867337|ref|YP_725826.1|	MFS family transporter	h16_A1318	-1.40422	9.24e-18
gi|113868326|ref|YP_726815.1|	NADH-flavin reductase	h16_A2352	-1.35767	4.89e-15
gi|113869130|ref|YP_727619.1|	carbohydrate kinase	h16_A3176	-1.33691	1.14e-09
gi|113868858|ref|YP_727347.1|	ABC-type transporter, ATPase component	tagH	-1.34889	2.4e-11
gi|38638081|ref|NP_943055.1|	transketolase	cbbTp	-1.31872	2.19e-10
gi|113866430|ref|YP_724919.1|	major facilitator superfamily sugar transporter	h16_A0401	-1.28119	1.04e-11
gi|113866127|ref|YP_724616.1|	glycosyltransferase	h16_A0096	-1.25767	1.72e-13
gi|113866311|ref|YP_724800.1|	diadenosine tetraphosphate (Ap4A) hydrolase	h16_A0281	-1.29241	3.08e-09
gi|113866362|ref|YP_724851.1|	phosphoglycerate mutase 1	gpmA	-1.21472	2.63e-09
gi|113866354|ref|YP_724843.1|	phosphotransferase system, fructose-specific component IIA	fruA	-1.21382	2.49e-09
gi|116695581|ref|YP_841157.1|	NAD-dependent epimerase/dehydratase family protein	H16_B1642	-1.18543	1.57e-13
gi|116694257|ref|YP_728468.1|	hypothetical protein H16_B0303	H16_B0303	-1.16182	5.64e-11
gi|113868305|ref|YP_726794.1|	ABC transporter periplasmic protein	h16_A2330	-1.13932	8.75e-07
gi|113868017|ref|YP_726506.1|	phosphoenolpyruvate synthase	ppsA	-1.1448	1.29e-07
gi|113869566|ref|YP_728055.1|	ABC transporter periplasmic protein	h16_A3630	-1.11238	1.94e-07
gi|38638083|ref|NP_943057.1|	fructose-1,6-bisphosphate	cbbFp	-1.1387	2.06e-07
gi|113869539|ref|YP_728028.1|	pyruvate kinase	pyk2	-1.12236	4e-06
gi|116695696|ref|YP_841272.1|	major facilitator superfamily transporter AAHS family protein	H16_B1760	-1.11282	7.08e-05
gi|113866522|ref|YP_725011.1|	phosphoglycerate mutase 2 protein	pgam2	-1.04305	4.76e-08
gi|113866545|ref|YP_725034.1|	DMT superfamily permease	h16_A0516	-1.03989	3.05e-08
gi|113868860|ref|YP_727349.1|	mannose-1-phosphate guanylyltransferase	manC2	-1.04401	1.33e-06
gi|113869515|ref|YP_728004.1|	sedoheptulose 7-phosphate isomerase	gmhA2	-0.996865	1.04e-06
gi|116694116|ref|YP_728327.1|	putative multidrug resistance protein	H16_B0161	-0.991649	1.71e-05
gi|113868302|ref|YP_726791.1|	glycerol-3-phosphate transporter ATP-binding subunit	ugpC	-0.948123	9.91e-08
gi|113868320|ref|YP_726809.1|	ribose-5-phosphate isomerase A	rpiA	-0.963843	4.15e-05
gi|116696019|ref|YP_841595.1|	major facilitator superfamily transporter DHA2 family protein	H16_B2083	-0.940051	1.17e-06
gi|113867234|ref|YP_725723.1|	inositol monophosphatase	suhB	-0.954475	0.000226199
gi|113868977|ref|YP_727466.1|	nucleoside-diphosphate-sugar epimerase	h16_A3023	-0.90176	5.63e-06
gi|116695156|ref|YP_840732.1|	2-keto-3-deoxygluconate kinase	kdgK	-0.892074	8.63e-08
gi|113868321|ref|YP_726810.1|	transaldolase B	tal	-0.873856	2.72e-05
gi|116695145|ref|YP_840721.1|	MFS family transporter	H16_B1200	-0.862987	0.0037549
gi|113867346|ref|YP_725835.1|	TRAP-type transporter, large permease component	h16_A1327	-0.865214	1.11e-07
gi|113868759|ref|YP_727248.1|	MFS family transporter	h16_A2801	-0.835609	0.000128125
gi|113869353|ref|YP_727842.1|	diadenosine tetraphosphate (Ap4A) hydrolase and other HIT family hydrolases	h16_A3406	-0.833893	0.000226958
gi|116695338|ref|YP_840914.1|	ribulose bisophosphate carboxylase	rbcL	-0.876997	0.000448388
gi|113866356|ref|YP_724845.1|	phosphoenolpyruvate-protein kinase (PTS system EI component)	ptsI	-0.82816	0.000190166
gi|113868304|ref|YP_726793.1|	ABC transporter permease	h16_A2329	-0.803379	8.12e-06
gi|113869265|ref|YP_727754.1|	ribulose-phosphate 3-epimerase	rpe	-0.804509	3.31e-05
gi|113869536|ref|YP_728025.1|	hydroxypyruvate isomerase	hyi2	-0.783091	0.000238399
gi|113866413|ref|YP_724902.1|	phosphotransferase system mannitol/fructose-specific IIA domain-containing protein	h16_A0384	-0.762586	0.00151315
gi|116694274|ref|YP_728485.1|	DeoR family transcriptional regulator	H16_B0320	-0.749959	8.1e-06
gi|113868043|ref|YP_726532.1|	hypothetical protein H16_A2064	h16_A2064	-0.7447	7.69e-06
gi|113869101|ref|YP_727590.1|	transketolase	tktA	-0.761726	0.000450657
gi|113868303|ref|YP_726792.1|	ABC transporter permease	h16_A2328	-0.726484	4.24e-06
gi|116695748|ref|YP_841324.1|	putative 2-ketogluconate kinase	kguK	-0.735534	0.0119312
gi|113868840|ref|YP_727329.1|	phosphomannomutase	manB2	-0.701211	0.00129443
gi|113866594|ref|YP_725083.1|	phosphoglycerate kinase	pgk	-0.695516	0.00125472
gi|116696049|ref|YP_841625.1|	citrate lyase beta subunit	citE4	-0.64631	7.78e-05
gi|113867513|ref|YP_726002.1|	glucose-6-phosphate isomerase	pgi	-0.646219	0.00644171
gi|116695582|ref|YP_841158.1|	xylanase/chitin deacetylase	H16_B1643	-0.621997	0.000535348
gi|113869511|ref|YP_728000.1|	cysteine/acetylserine efflux protein	h16_A3574	-0.601348	0.000300502
gi|113866471|ref|YP_724960.1|	diadenosine tetraphosphate (Ap4A) hydrolase and other HIT family hydrolases	h16_A0442	-0.615863	0.00103359
gi|113867345|ref|YP_725834.1|	TRAP-type transporter, small permease component	h16_A1326	-0.604545	0.000344193
gi|113868694|ref|YP_727183.1|	DMT family permease	h16_A2736	-0.588524	0.000294026
gi|113866355|ref|YP_724844.1|	phosphocarrier protein (HPr)	ptsH	-0.577589	0.00615433
gi|113868618|ref|YP_727107.1|	hypothetical protein H16_A2659	h16_A2659	-0.56899	0.00290118
gi|113869139|ref|YP_727628.1|	propionate permease	prpP	-0.563836	0.00561894
gi|38638088|ref|NP_943062.1|	ribulose bisophosphate carboxylase	rbcL	-0.592375	0.0108899
gi|113866249|ref|YP_724738.1|	muropeptide transporter	ampG	-0.530168	0.00157379
gi|113866595|ref|YP_725084.1|	pyruvate kinase	pyk1	-0.547015	0.0117887
gi|116696502|ref|YP_842078.1|	glucose-6-phosphate 1-dehydrogenase	zwf3	-0.508352	0.0051674
gi|113868707|ref|YP_727196.1|	major facilitator superfamily transporter ACS family protein	h16_A2749	-0.49735	0.00231296
gi|113868492|ref|YP_726981.1|	hypothetical protein H16_A2526	h16_A2526	-0.50552	0.00176977
gi|38638084|ref|NP_943058.1|	ribulose-5-phosphate 3-epimerase	cbbEp	-0.505663	0.0159256
gi|113868382|ref|YP_726871.1|	major facilitator superfamily transporter DHA1 family protein	h16_A2411	-0.455894	0.00419338
gi|113867334|ref|YP_725823.1|	acyltransferase	h16_A1315	-0.458524	0.00801339
gi|113866344|ref|YP_724833.1|	N-acetylglucosamine-6-phosphate deacetylase	nagA	-0.429108	0.0129736
gi|113866944|ref|YP_725433.1|	major facilitator transporter	h16_A0919	-0.401408	0.0281922
gi|113867020|ref|YP_725509.1|	fructose-1,6-bisphosphatase	fbp	-0.391022	0.0178685
gi|113868010|ref|YP_726499.1|	tramsmembrane protein	h16_A2031	-0.40098	0.0397829
gi|116695882|ref|YP_841458.1|	DeoR family transcriptional regulator	H16_B1946	-0.354869	0.0404152
[H] Coenzyme transport and metabolism
gi|113867058|ref|YP_725547.1|	ketol-acid reductoisomerase	ilvC	-2.53648	1.42e-20
gi|113868846|ref|YP_727335.1|	hypothetical protein H16_A2891	h16_A2891	-2.25083	2.12e-18
gi|113868927|ref|YP_727416.1|	outer membrane cobalamin receptor, TonB dependent(BtuB)	btuB	-2.00924	2.03e-23
gi|113869551|ref|YP_728040.1|	coproporphyrinogen III oxidase	hemN	-1.93167	1.5e-12
gi|38637915|ref|NP_942889.1|	NosX	nosX	-1.86463	1.55e-14
gi|113868979|ref|YP_727468.1|	acetylornithine transaminase protein	argD	-1.80789	3.95e-22
gi|113866275|ref|YP_724764.1|	S-adenosyl-L-homocysteine hydrolase	ahcY	-1.80545	7.53e-18
gi|113867056|ref|YP_725545.1|	acetolactate synthase 3 catalytic subunit	ilvB	-1.78082	2.02e-12
gi|113869267|ref|YP_727756.1|	anthranilate synthase component I	trpE	-1.63171	8.57e-21
gi|113869038|ref|YP_727527.1|	3-methyl-2-oxobutanoate hydroxymethyltransferase	panB	-1.63165	1.49e-19
gi|113866261|ref|YP_724750.1|	S-adenosylmethionine synthetase	metK1	-1.61328	5.43e-14
gi|113869039|ref|YP_727528.1|	ABC transporter periplasmic protein	tupB	-1.58145	7.44e-18
gi|113869400|ref|YP_727889.1|	delta-aminolevulinic acid dehydratase	hemB	-1.50782	2.6e-19
gi|113868924|ref|YP_727413.1|	Cob(I)alamin adenosyltransferase (BtuR)	btuR	-1.35332	3.94e-13
gi|113869002|ref|YP_727491.1|	bifunctional phosphopantothenoylcysteine decarboxylase/phosphopantothenate synthase	dfp	-1.33186	1.8e-15
gi|113868875|ref|YP_727364.1|	porphobilinogen deaminase	hemC	-1.28718	2.21e-08
gi|113868978|ref|YP_727467.1|	CDP-6-deoxy-delta-3,4-glucoseen reductase	h16_A3024	-1.269	4.39e-12
gi|113866589|ref|YP_725078.1|	branched-chain amino acid aminotransferase	h16_A0561	-1.22924	6.01e-09
gi|113866939|ref|YP_725428.1|	coproporphyrinogen III oxidase	hemF	-1.19715	7.28e-11
gi|113869287|ref|YP_727776.1|	glutamyl-tRNA reductase	hemA	-1.18273	9.79e-09
gi|113869268|ref|YP_727757.1|	anthranilate synthase component II	trpG	-1.12188	1.12e-09
gi|113866947|ref|YP_725436.1|	2-polyprenyl-6-methoxyphenol hydroxylase-like protein	h16_A0922	-1.12391	5.57e-05
gi|113866397|ref|YP_724886.1|	phosphopantetheine adenylyltransferase	coaD	-1.14688	9.58e-05
gi|113868923|ref|YP_727412.1|	nicotinate-nucleotide--dimethylbenzimidazole phosphoribosyltransferase	cobT	-1.0377	2.93e-08
gi|113868811|ref|YP_727300.1|	6,7-dimethyl-8-ribityllumazine synthase	ribH	-1.01936	4.63e-10
gi|113866154|ref|YP_724643.1|	lipoyl synthase	lipA	-1.0221	8.76e-07
gi|113869041|ref|YP_727530.1|	anthranilate/para-aminobenzoate synthase component I	h16_A3087	-0.988723	6.61e-09
gi|113868665|ref|YP_727154.1|	molybdenum cofactor biosynthesis protein	mogA	-0.98728	1.4e-07
gi|113868992|ref|YP_727481.1|	quinolinate synthetase	nadA	-0.980577	7.38e-08
gi|113868873|ref|YP_727362.1|	uncharacterized enzyme of heme biosynthesis	hemY	-0.94742	2.73e-06
gi|113866542|ref|YP_725031.1|	4-hydroxythreonine-4-phosphate dehydrogenase	pdxA	-0.948637	2.3e-07
gi|116694511|ref|YP_728722.1|	nicotinate-nucleotide pyrophosphorylase [carboxylating]	H16_B0560	-0.950555	6.24e-07
gi|113868922|ref|YP_727411.1|	cobalamin synthase	cobS	-0.948516	3.37e-08
gi|113868991|ref|YP_727480.1|	nicotinate-nucleotide pyrophosphorylase	nadC	-0.955831	5.53e-07
gi|113867154|ref|YP_725643.1|	ferrochelatase	hemH	-0.898453	8.76e-06
gi|113867904|ref|YP_726393.1|	6-pyruvoyl tetrahydrobiopterin synthase protein	ptpS	-0.916869	6.78e-05
gi|113869569|ref|YP_728058.1|	uroporphyrinogen decarboxylase	hemE	-0.855472	2.7e-06
gi|113866290|ref|YP_724779.1|	dihydroneopterin aldolase	folB	-0.859834	6.25e-06
gi|113868918|ref|YP_727407.1|	cobalamin biosynthesis protein	cobD	-0.826246	8.63e-06
gi|113869036|ref|YP_727525.1|	7 8-dihydro-6-hydroxymethylpterin-pyrophosphokinase	folK	-0.827638	2.82e-05
gi|113868999|ref|YP_727488.1|	bifunctional riboflavin kinase/FMN adenylyltransferase	h16_A3045	-0.817819	0.000151333
gi|116696059|ref|YP_841635.1|	hypothetical protein H16_B2123	H16_B2123	-0.783102	4.02e-05
gi|113868548|ref|YP_727037.1|	lactate dehydrogenase or related dehydrogenase	h16_A2586	-0.777053	2.49e-06
gi|113868914|ref|YP_727403.1|	pantoate--beta-alanine ligase	panC	-0.774327	1.6e-06
gi|113866938|ref|YP_725427.1|	nicotinic acid mononucleotide adenylyltransferase	nadD	-0.761237	2.2e-06
gi|113868925|ref|YP_727414.1|	ABC-type cobalamin transporter, ATPase component(BtuD)	btuD	-0.767165	2.86e-05
gi|113868874|ref|YP_727363.1|	bifunctional uroporphyrinogen-III synthetase/uroporphyrin-III C-methyltransferase	hemXD	-0.762097	0.000223915
gi|113866817|ref|YP_725306.1|	phosphoserine aminotransferase	serC	-0.790183	0.00293049
gi|113869083|ref|YP_727572.1|	aspartate alpha-decarboxylase	panD	-0.79571	0.0114043
gi|113866214|ref|YP_724703.1|	biotin synthase	bioB	-0.722537	4.32e-05
gi|113868514|ref|YP_727003.1|	pyridoxine 5'-phosphate synthase	pdxJ	-0.728814	4.41e-05
gi|113868240|ref|YP_726729.1|	molybdopterin biosynthesis protein	moeA1	-0.700333	0.000707191
gi|116695167|ref|YP_840743.1|	3,4-dihydroxy-2-butanone 4-phosphate synthase	ribB	-0.678035	0.000176104
gi|113868804|ref|YP_727293.1|	pyrimidine deaminase/reductase	ribD	-0.688613	0.00122146
gi|113866243|ref|YP_724732.1|	methionine biosynthesis protein MetW	metW	-0.660809	0.0013
gi|113868414|ref|YP_726903.1|	dihydropteroate synthase	folP	-0.657923	0.000143634
gi|113866699|ref|YP_725188.1|	transcriptional repressor-molybdenum-binding protein	h16_A0672	-0.622228	0.000932033
gi|113868206|ref|YP_726695.1|	ribonuclease activity regulator protein RraA	menG1	-0.636443	0.00682228
gi|113866266|ref|YP_724755.1|	thiamine biosynthesis protein ThiC	thiC	-0.579645	0.0041091
gi|113868662|ref|YP_727151.1|	dihydrofolate reductase	folA2	-0.584891	0.000855296
gi|113868571|ref|YP_727060.1|	folylpolyglutamate synthase	folC	-0.59447	0.00149283
gi|113868951|ref|YP_727440.1|	sulfate adenylyltransferase subunit 2	cysD	-0.618682	0.0164451
gi|113866360|ref|YP_724849.1|	molybdopterin/thiamine biosynthesis family protein	thiF	-0.545773	0.000698338
gi|113868239|ref|YP_726728.1|	molybdopterin biosynthesis protein D	moaD	-0.562827	0.0249956
gi|113866211|ref|YP_724700.1|	adenosylmethionine--8-amino-7-oxononanoate transaminase	bioA	-0.550431	0.000757152
gi|113869061|ref|YP_727550.1|	4-hydroxybenzoate octaprenyltransferase	ubiA	-0.524542	0.00191841
gi|113868545|ref|YP_727034.1|	molybdopterin biosynthesis protein	moeA2	-0.516731	0.00664189
gi|113866606|ref|YP_725095.1|	hypothetical protein H16_A0578	h16_A0578	-0.510347	0.0365757
gi|113866776|ref|YP_725265.1|	NAD synthetase	nadE	-0.495709	0.0051409
gi|113866813|ref|YP_725302.1|	3-demethylubiquinone-9 3-methyltransferase	ubiG	-0.501026	0.00997346
gi|113869292|ref|YP_727781.1|	3-octaprenyl-4-hydroxybenzoate carboxy-lyase	ubiX1	-0.466803	0.0307395
gi|113866216|ref|YP_724705.1|	D-3-phosphoglycerate dehydrogenase	h16_A0185	-0.455276	0.0150596
gi|113868815|ref|YP_727304.1|	3-octaprenyl-4-hydroxybenzoate carboxy-lyase	ubiD	-0.46103	0.00964285
gi|116696389|ref|YP_841965.1|	protoporphyrinogen oxidase	H16_B2453	-0.407477	0.0337668
gi|113866166|ref|YP_724655.1|	biotin--protein ligase	birA	-0.345997	0.0418534
[I] Lipid transport and metabolism
gi|113868023|ref|YP_726512.1|	(3R)-hydroxymyristoyl-ACP dehydratase	fabZ	-2.44594	3.14e-23
gi|113869537|ref|YP_728026.1|	2-hydroxy-3-oxopropionate reductase	h16_A3600	-2.26168	4.46e-23
gi|113869118|ref|YP_727607.1|	short chain dehydrogenase	h16_A3164	-2.16801	2.09e-28
gi|113867087|ref|YP_725576.1|	Acyl-CoA dehydrogenase	h16_A1067	-1.93795	4.18e-24
gi|113866403|ref|YP_724892.1|	4-diphosphocytidyl-2-C-methyl-D-erythritol kinase	ipk	-1.9807	1.07e-10
gi|113868381|ref|YP_726870.1|	enoyl-(acyl carrier protein) reductase	fabI1	-1.90161	3.11e-10
gi|113868338|ref|YP_726827.1|	4-hydroxy-3-methylbut-2-en-1-yl diphosphate synthase	ispG	-1.81879	1.8e-17
gi|113867350|ref|YP_725839.1|	succinyl-CoA:3-ketoacid-coenzyme A transferase subunit A	h16_A1331	-1.80796	7.01e-16
gi|113868528|ref|YP_727017.1|	acyl carrier protein	acpP	-1.86629	9.41e-10
gi|113868147|ref|YP_726636.1|	acetoacetyl-CoA reductase	phaB3	-1.75935	4.71e-18
gi|113866548|ref|YP_725037.1|	1-acylglycerol-3-phosphate O-acyltransferase	plsC1	-1.80189	1.6e-19
gi|116695599|ref|YP_841175.1|	acyl carrier protein	H16_B1660	-1.75116	1.02e-13
gi|113867033|ref|YP_725522.1|	fatty acid desaturase	h16_A1012	-1.74395	2.8e-13
gi|113866698|ref|YP_725187.1|	hypothetical protein H16_A0671	h16_A0671	-1.62926	3.06e-12
gi|113868029|ref|YP_726518.1|	phosphatidate cytidylyltransferase	h16_A2050	-1.57435	1.69e-19
gi|113869259|ref|YP_727748.1|	enoyl-CoA hydratase	h16_A3311	-1.58606	3.13e-11
gi|113869255|ref|YP_727744.1|	enoyl-CoA hydratase	h16_A3307	-1.53441	1.25e-14
gi|113869125|ref|YP_727614.1|	acetyl-CoA carboxylase biotin carboxyl carrier protein subunit	accB	-1.5293	4.14e-19
gi|113869126|ref|YP_727615.1|	acetyl-CoA carboxylase biotin carboxylase subunit	accC2	-1.53144	1.64e-13
gi|113867088|ref|YP_725577.1|	Acyl-CoA dehydrogenase	h16_A1068	-1.47777	4.49e-18
gi|113866312|ref|YP_724801.1|	3-hydroxybutyryl-CoA dehydrogenase	paaH1	-1.44246	2.98e-14
gi|113866490|ref|YP_724979.1|	3-hydroxyacyl-CoA dehydrogenase	h16_A0461	-1.36323	5.01e-14
gi|113868030|ref|YP_726519.1|	undecaprenyl pyrophosphate synthetase	uppS	-1.34819	5.1e-15
gi|113868491|ref|YP_726980.1|	acetyl-CoA synthetase	acoE	-1.34822	5.33e-07
gi|113868933|ref|YP_727422.1|	malonyl-CoA synthase	h16_A2978	-1.289	1.27e-10
gi|113868266|ref|YP_726755.1|	enoyl-CoA hydratase	h16_A2291	-1.29483	1.62e-12
gi|113866489|ref|YP_724978.1|	Acyl-CoA dehydrogenase	acaD	-1.28134	6.9e-09
gi|113868069|ref|YP_726558.1|	membrane-associated Ser/Thr and Tyr protein phosphatase (dual specificity)	h16_A2091	-1.278	6.73e-15
gi|113868866|ref|YP_727355.1|	1-acylglycerol-3-phosphate O-acyltransferase	plsC2	-1.26602	5.42e-13
gi|113866491|ref|YP_724980.1|	acetyl-CoA acetyltransferase	h16_A0462	-1.2174	4.5e-13
gi|113868532|ref|YP_727021.1|	glycerol-3-phosphate acyltransferase PlsX	plsX	-1.2375	3.38e-09
gi|113868530|ref|YP_727019.1|	(Acyl-carrier-protein) S-malonyltransferase	fabD	-1.22391	2.22e-09
gi|113868028|ref|YP_726517.1|	1-deoxy-D-xylulose 5-phosphate reductoisomerase	dxp	-1.18636	2.52e-09
gi|113868934|ref|YP_727423.1|	enoyl-CoA hydratase/isomerase	h16_A2979	-1.15911	3.84e-12
gi|113867459|ref|YP_725948.1|	beta-ketothiolase	bktB	-1.19992	5.44e-07
gi|116694153|ref|YP_728364.1|	3-oxoadipate CoA-transferase subunit A	pcaI	-1.21047	0.000374813
gi|113867243|ref|YP_725732.1|	acetyl-CoA carboxylase carboxyltransferase subunit alpha	accA1	-1.13807	2.01e-06
gi|113868513|ref|YP_727002.1|	4'-phosphopantetheinyl transferase	acpS	-1.0975	1.25e-09
gi|113868676|ref|YP_727165.1|	propionate CoA-transferase	pct	-1.04866	2.65e-10
gi|116695208|ref|YP_840784.1|	long-chain-fatty-acid--CoA ligase	H16_B1264	-1.02726	1.81e-09
gi|113867353|ref|YP_725842.1|	3-hydroxybutyrate dehydrogenase	h16_A1334	-1.02896	2.47e-08
gi|113868013|ref|YP_726502.1|	oligoketide cyclase/lipid transport protein	h16_A2034	-1.05133	6.09e-05
gi|113866248|ref|YP_724737.1|	hypothetical protein H16_A0217	h16_A0217	-0.988459	7.25e-08
gi|113867351|ref|YP_725840.1|	succinyl-CoA:3-ketoacid-coenzyme A transferase subunit B	h16_A1332	-0.987911	4.62e-08
gi|113868529|ref|YP_727018.1|	3-ketoacyl-(acyl-carrier-protein) reductase	fabG	-0.993617	1.72e-05
gi|38637842|ref|NP_942816.1|	PHB depolymerase, partial	phaZ	-0.968686	8.3e-05
gi|113867089|ref|YP_725578.1|	acyl dehydratase	h16_A1069	-0.874109	3.72e-05
gi|113868071|ref|YP_726560.1|	CDP-diacylglycerol--glycerol-3-phosphate3-phospa tidyltransferase	h16_A2093	-0.861918	1.42e-07
gi|113868508|ref|YP_726997.1|	CDP-diacylglycerol-glycerol-3-phosphate 3-phosphatidyltransferase	h16_A2546	-0.855476	2e-05
gi|113869602|ref|YP_728091.1|	lysophospholipase	pldB	-0.850321	0.00439166
gi|113868572|ref|YP_727061.1|	acetyl-CoA carboxylase subunit beta	accD	-0.853812	9.64e-05
gi|113869241|ref|YP_727730.1|	acyl-CoA synthetase	fadD3	-0.82108	0.00279588
gi|113868527|ref|YP_727016.1|	3-oxoacyl-(acyl carrier protein) synthase II	fabF	-0.85241	0.000181196
gi|113866842|ref|YP_725331.1|	Acyl-CoA dehydrogenase	h16_A0816	-0.842626	0.000222809
gi|113867090|ref|YP_725579.1|	acyl dehydratase	h16_A1070	-0.820466	0.0023952
gi|113867188|ref|YP_725677.1|	short chain dehydrogenase	h16_A1168	-0.805287	3.21e-05
gi|116695591|ref|YP_841167.1|	3-hydroxyacyl-CoA dehydrogenase	H16_B1652	-0.761847	0.00259567
gi|38637790|ref|NP_942764.1|	siderophore biosynthesis protein	PHG125	-0.856114	0.00682493
gi|113868531|ref|YP_727020.1|	3-oxoacyl-(acyl carrier protein) synthase III	fabH	-0.738712	0.000313086
gi|113867060|ref|YP_725549.1|	phosphatidylserine synthase	pssA	-0.727074	0.000253282
gi|113868993|ref|YP_727482.1|	Fatty-acid desaturase	h16_A3039	-0.735892	0.00118261
gi|116695537|ref|YP_841113.1|	acyltransferase	H16_B1598	-0.676154	2.21e-05
gi|113867480|ref|YP_725969.1|	squalene/phytoene synthase	h16_A1466	-0.671196	6.68e-05
gi|38637922|ref|NP_942896.1|	enoyl-ACP reductase	PHG261	-0.645352	0.000330678
gi|113868067|ref|YP_726556.1|	1-Acyl-sn-glycerol-3-phosphate acyltransferase	h16_A2089	-0.649694	0.0302035
gi|113869570|ref|YP_728059.1|	esterase/lipase	h16_A3634	-0.605087	0.000166822
gi|113868070|ref|YP_726559.1|	lysophospholipase	h16_A2092	-0.617657	0.000265935
gi|116694920|ref|YP_729131.1|	Acyl-CoA dehydrogenase	H16_B0975	-0.603414	0.00858828
gi|113866899|ref|YP_725388.1|	enoyl-CoA hydratase/carnithine racemase	h16_A0873	-0.594424	0.00104703
gi|113866629|ref|YP_725118.1|	Short-chain alcohol dehydrogenase/3-hydroxyacyl-CoA dehydrogenase	h16_A0602	-0.586853	0.00656855
gi|113866875|ref|YP_725364.1|	dehydrogenase with different specificities (related to short-chain alcohol dehydrogenases)	h16_A0849	-0.559494	0.00544395
gi|116695199|ref|YP_840775.1|	cardiolipin synthetase	cls	-0.531669	0.00733931
gi|113867452|ref|YP_725941.1|	acetyl-CoA acetyltransferase	phaA	-0.526708	0.0300979
gi|38637896|ref|NP_942870.1|	acetyl-coa acetyltransferase	PHG232	-0.510328	0.0113084
gi|113868816|ref|YP_727305.1|	acetoacetyl-CoA synthetase	h16_A2860	-0.515588	0.00387917
gi|116694614|ref|YP_728825.1|	short chain dehydrogenase	H16_B0663	-0.512531	0.00992398
gi|116695910|ref|YP_841486.1|	short chain dehydrogenase/reductase family oxidoreductase	H16_B1974	-0.494769	0.044142
gi|113867344|ref|YP_725833.1|	short chain dehydrogenase	h16_A1325	-0.485189	0.0071207
gi|113867122|ref|YP_725611.1|	3-hydroxy-acyl-CoA dehydrogenase	paaH2	-0.470932	0.0047257
gi|113867334|ref|YP_725823.1|	acyltransferase	h16_A1315	-0.458524	0.00801339
gi|116695596|ref|YP_841172.1|	3-hydroxyisobutyrate dehydrogenase	H16_B1657	-0.438351	0.0198882
gi|116695606|ref|YP_841182.1|	3-oxoacyl-(acyl carrier protein) synthase I	fabB	-0.431784	0.0118687
gi|113867059|ref|YP_725548.1|	phosphatidylserine decarboxylase	psd	-0.411939	0.0242954
[J] Translation, ribosomal structure and biogenesis
gi|116695152|ref|YP_840728.1|	endoribonuclease	H16_B1208	-3.35075	2.57e-63
gi|113868033|ref|YP_726522.1|	elongation factor Ts	tsf	-3.0828	1.42e-37
gi|113868371|ref|YP_726860.1|	50S ribosomal protein L31 type B	rpmE2	-3.15931	1.37e-19
gi|113866922|ref|YP_725411.1|	50S ribosomal protein L19	rplS	-3.07828	3.59e-21
gi|113869448|ref|YP_727937.1|	50S ribosomal protein L11	rplK	-2.91236	1.21e-30
gi|113869446|ref|YP_727935.1|	50S ribosomal protein L10	rplJ	-2.85755	7.2e-32
gi|113869423|ref|YP_727912.1|	50S ribosomal protein L29	rpmC	-2.83763	7.81e-28
gi|113869445|ref|YP_727934.1|	50S ribosomal protein L7/L12	rplL	-2.89273	1.91e-22
gi|113869404|ref|YP_727893.1|	50S ribosomal protein L17	rplQ	-2.81321	6.16e-28
gi|113869437|ref|YP_727926.1|	30S ribosomal protein S10	rpsJ	-2.73851	1.4e-30
gi|113866401|ref|YP_724890.1|	50S ribosomal protein L25/general stress protein Ctc	rplY	-2.61812	6.62e-31
gi|113869415|ref|YP_727904.1|	50S ribosomal protein L18	rplR	-2.63918	1.79e-29
gi|113867890|ref|YP_726379.1|	glutaminase-asparaginase (amidohydrolase)	ansA	-2.61487	1.23e-26
gi|113869447|ref|YP_727936.1|	50S ribosomal protein L1	rplA	-2.55193	7.99e-26
gi|113869430|ref|YP_727919.1|	50S ribosomal protein L4	rplD	-2.54604	3.3e-25
gi|113869416|ref|YP_727905.1|	50S ribosomal protein L6	rplF	-2.55714	4.89e-24
gi|113868034|ref|YP_726523.1|	30S ribosomal protein S2	rpsB	-2.47743	1.28e-23
gi|113867360|ref|YP_725849.1|	50S ribosomal protein L20	rplT	-2.44735	1.62e-23
gi|113869441|ref|YP_727930.1|	30S ribosomal protein S12	rpsL	-2.41951	3.24e-28
gi|113869424|ref|YP_727913.1|	50S ribosomal protein L16	rplP	-2.45331	2.26e-23
gi|113869417|ref|YP_727906.1|	30S ribosomal protein S8	rpsH	-2.41652	8.25e-21
gi|113869428|ref|YP_727917.1|	50S ribosomal protein L2	rplB	-2.37798	1.25e-20
gi|113866921|ref|YP_725410.1|	tRNA (guanine-N(1)-)-methyltransferase	trmD	-2.34603	6.78e-21
gi|113869451|ref|YP_727940.1|	elongation factor Tu	tufB	-2.3243	3.98e-20
gi|113866511|ref|YP_725000.1|	50S ribosomal protein L13	rplM	-2.27429	2.42e-23
gi|113868657|ref|YP_727146.1|	ATP-dependent RNA helicase	rhlE3	-2.26604	1.95e-23
gi|113868533|ref|YP_727022.1|	50S ribosomal protein L32	rpmF	-2.3273	1.53e-10
gi|113866512|ref|YP_725001.1|	30S ribosomal protein S9	rpsI	-2.256	3.3e-19
gi|113869425|ref|YP_727914.1|	30S ribosomal protein S3	rpsC	-2.2623	2.66e-18
gi|113868848|ref|YP_727337.1|	glucose-1-phosphate cytidylyltransferase	rfbF	-2.18401	2.79e-21
gi|113869429|ref|YP_727918.1|	50S ribosomal protein L23	rplW	-2.23736	2.64e-21
gi|113869427|ref|YP_727916.1|	30S ribosomal protein S19	rpsS	-2.22708	1.29e-18
gi|113869408|ref|YP_727897.1|	30S ribosomal protein S13	rpsM	-2.20609	6.49e-21
gi|113869413|ref|YP_727902.1|	50S ribosomal protein L30	rpmD	-2.2865	1.11e-13
gi|113869407|ref|YP_727896.1|	30S ribosomal protein S11	rpsK	-2.16381	5.9e-22
gi|113869406|ref|YP_727895.1|	30S ribosomal protein S4	rpsD	-2.15298	2.58e-19
gi|113869440|ref|YP_727929.1|	30S ribosomal protein S7	rpsG	-2.20879	4.05e-14
gi|113868511|ref|YP_727000.1|	elongation factor P	efp2	-2.18985	1.11e-13
gi|113869414|ref|YP_727903.1|	30S ribosomal protein S5	rpsE	-2.17907	7.24e-15
gi|113869438|ref|YP_727927.1|	elongation factor Tu	tufA	-2.10916	1.63e-19
gi|113869422|ref|YP_727911.1|	30S ribosomal protein S17	rpsQ	-2.12788	1.8e-17
gi|113869439|ref|YP_727928.1|	elongation factor G	fusA1	-2.11891	1.95e-16
gi|113869682|ref|YP_728171.1|	50S ribosomal protein L34	rpmH	-2.12864	3.76e-13
gi|113869419|ref|YP_727908.1|	50S ribosomal protein L5	rplE	-2.06524	1.38e-16
gi|113868988|ref|YP_727477.1|	50S ribosomal protein L28	rpmB	-2.05182	5.9e-13
gi|113869412|ref|YP_727901.1|	50S ribosomal protein L15	rplO	-2.08619	1.91e-12
gi|113869426|ref|YP_727915.1|	50S ribosomal protein L22	rplV	-2.05713	6.81e-15
gi|113869681|ref|YP_728170.1|	ribonuclease P protein component	h16_A3746	-2.00547	6.04e-20
gi|113866919|ref|YP_725408.1|	30S ribosomal protein S16	rpsP	-1.95324	6.35e-12
gi|113868989|ref|YP_727478.1|	50S ribosomal protein L33	rpmG	-1.89476	1.72e-16
gi|113869418|ref|YP_727907.1|	30S ribosomal protein S14	rpsN	-1.9425	2.07e-12
gi|113867065|ref|YP_725554.1|	30S ribosomal protein S15	rpsO	-1.84798	1.33e-14
gi|113868252|ref|YP_726741.1|	50S ribosomal protein L9	rplI	-1.8518	3.48e-14
gi|113868019|ref|YP_726508.1|	23S rRNA methyltransferase	h16_A2040	-1.80858	1.17e-22
gi|113867359|ref|YP_725848.1|	50S ribosomal protein L35	rpmI	-1.85048	4.43e-13
gi|113869409|ref|YP_727898.1|	50S ribosomal protein L36	rpmJ	-1.88055	1.53e-11
gi|113866368|ref|YP_724857.1|	rRNA methylase (SpoU class)	h16_A0338	-1.74426	1.26e-23
gi|113868280|ref|YP_726769.1|	ribosome-binding factor A	rbfA	-1.86132	1.12e-08
gi|113868255|ref|YP_726744.1|	30S ribosomal protein S6	rpsF	-1.76015	7.3e-14
gi|113869431|ref|YP_727920.1|	50S ribosomal protein L3	rplC	-1.77445	3.6e-14
gi|113869421|ref|YP_727910.1|	50S ribosomal protein L14	rplN	-1.75553	1.03e-12
gi|113868279|ref|YP_726768.1|	tRNA pseudouridine synthase B	truB	-1.71535	1.5e-24
gi|113869420|ref|YP_727909.1|	50S ribosomal protein L24	rplX	-1.77766	4.04e-11
gi|113868253|ref|YP_726742.1|	30S ribosomal protein S18	rpsR	-1.74315	1.01e-13
gi|113866482|ref|YP_724971.1|	aspartyl-tRNA synthetase	aspS	-1.69714	3.92e-14
gi|113868337|ref|YP_726826.1|	histidyl-tRNA synthetase	hisS	-1.65699	8.58e-15
gi|113868686|ref|YP_727175.1|	SSU ribosomal protein S21	rpsU2	-1.68082	5.68e-07
gi|113869467|ref|YP_727956.1|	acetyltransferase	h16_A3529	-1.59998	1.44e-09
gi|113868562|ref|YP_727051.1|	30S ribosomal protein S21	rpsU	-1.56626	1.49e-12
gi|113869410|ref|YP_727899.1|	translation initiation factor IF-1	infA	-1.62313	6.44e-08
gi|113869019|ref|YP_727508.1|	30S ribosomal protein S20	rpsT	-1.52047	6.18e-13
gi|113866920|ref|YP_725409.1|	16S rRNA-processing protein RimM	rimM	-1.51462	9.1e-12
gi|113869635|ref|YP_728124.1|	peptide deformylase	def	-1.48165	2.01e-17
gi|113868031|ref|YP_726520.1|	ribosome recycling factor	frr	-1.49533	1.26e-08
gi|113868281|ref|YP_726770.1|	translation initiation factor IF-2	infB	-1.49189	3.72e-10
gi|113869632|ref|YP_728121.1|	tRNA and rRNA cytosine-C5-methylase	sun2	-1.42612	2e-11
gi|113866824|ref|YP_725313.1|	30S ribosomal protein S1	rpsA	-1.42097	2.07e-08
gi|113866543|ref|YP_725032.1|	dimethyladenosine transferase	ksgA	-1.34648	1.11e-15
gi|113868038|ref|YP_726527.1|	peptide deformylase	dmf	-1.35094	1.53e-15
gi|113867361|ref|YP_725850.1|	phenylalanyl-tRNA synthetase subunit alpha	pheS	-1.35231	6.11e-15
gi|113866550|ref|YP_725039.1|	glycyl-tRNA synthetase subunit beta	glyS	-1.26948	5.91e-11
gi|113866544|ref|YP_725033.1|	tryptophanyl-tRNA synthetase II	trpS	-1.22215	2.59e-11
gi|113869093|ref|YP_727582.1|	leucyl-tRNA synthetase fused to ISAE1 Orf2 fusion protein	leuS	-1.22647	2.74e-08
gi|113868049|ref|YP_726538.1|	N5-glutamine S-adenosyl-L-methionine-dependent methyltransferase	dam	-1.21692	9.79e-11
gi|113867066|ref|YP_725555.1|	polynucleotide phosphorylase/polyadenylase	pnp	-1.20594	1.62e-07
gi|116695860|ref|YP_841436.1|	translation initiation factor IF-1	infA2	-1.19725	1.59e-09
gi|113866519|ref|YP_725008.1|	tyrosyl-tRNA synthetase	tyrS	-1.15711	1.22e-08
gi|113869000|ref|YP_727489.1|	isoleucyl-tRNA synthetase	ileS	-1.16848	4.33e-08
gi|116694385|ref|YP_728596.1|	translation initiation inhibitor	H16_B0433	-1.13127	6.13e-07
gi|113868374|ref|YP_726863.1|	glutamyl-tRNA synthetase	gltX	-1.1459	1.49e-07
gi|113868542|ref|YP_727031.1|	ribonuclease G and E	cafA2	-1.12941	3.29e-07
gi|113867189|ref|YP_725678.1|	protein chain release factor B	prfB	-1.12631	3.77e-06
gi|113869127|ref|YP_727616.1|	ribosomal protein L11 methyltransferase	prmA	-1.13992	6.93e-06
gi|113869067|ref|YP_727556.1|	queuine tRNA-ribosyltransferase	tgt	-1.07543	2.53e-08
gi|113867483|ref|YP_725972.1|	amidase	h16_A1469	-1.06567	7.09e-09
gi|113869096|ref|YP_727585.1|	lipoprotein	h16_A3142	-1.07425	8.33e-09
gi|113867187|ref|YP_725676.1|	lysyl-tRNA synthetase	lysS	-1.09443	1.97e-06
gi|113866520|ref|YP_725009.1|	D-tyrosyl-tRNA(Tyr) deacylase	dtd	-1.04063	3.38e-10
gi|113868416|ref|YP_726905.1|	23S rRNA methylase	ftsJ	-1.03615	2.21e-07
gi|113866791|ref|YP_725280.1|	seryl-tRNA synthetase	serS1	-1.05496	2.42e-05
gi|113868872|ref|YP_727361.1|	16S rRNA uridine-516 pseudouridylate synthase	rsuA2	-0.980995	2.79e-09
gi|113869206|ref|YP_727695.1|	50S ribosomal protein L21	rplU	-1.02737	7.58e-05
gi|113869281|ref|YP_727770.1|	GTP-dependent nucleic acid-binding protein EngD	h16_A3333	-0.988897	6.33e-07
gi|113866552|ref|YP_725041.1|	glycyl-tRNA synthetase subunit alpha	glyQ	-0.98516	2.53e-08
gi|113869200|ref|YP_727689.1|	prolyl-tRNA synthetase	proS	-0.981626	3.15e-06
gi|116695580|ref|YP_841156.1|	putative formyltransferase	H16_B1641	-0.973375	1.35e-08
gi|113867362|ref|YP_725851.1|	phenylalanyl-tRNA synthetase subunit beta	pheT	-0.962071	5.97e-06
gi|113868619|ref|YP_727108.1|	YjgF family translation initiation inhibitor	h16_A2660	-0.922157	1e-07
gi|116696507|ref|YP_842083.1|	peptide chain release factor 3	prfC	-0.904689	5.62e-08
gi|113869288|ref|YP_727777.1|	peptide chain release factor 1	prfA	-0.885263	8.48e-08
gi|113869035|ref|YP_727524.1|	Poly(A) polymerase	pcnB	-0.902664	1.95e-06
gi|113868264|ref|YP_726753.1|	tRNA-dihydrouridine synthase A	dus2	-0.879009	7.99e-05
gi|113866560|ref|YP_725049.1|	ATP-dependent RNA helicase	rhlE1	-0.886915	4.93e-06
gi|113868995|ref|YP_727484.1|	tRNA and rRNA cytosine-C5-methylase	sun1	-0.848593	1.18e-05
gi|113867903|ref|YP_726392.1|	cytosine deaminase	h16_A1923	-0.838083	5.76e-05
gi|113866557|ref|YP_725046.1|	2-methylthioadenine synthetase	miaB	-0.839724	6.56e-07
gi|113866934|ref|YP_725423.1|	ribonuclease G and E	cafA1	-0.830775	7.46e-05
gi|113869634|ref|YP_728123.1|	methionyl-tRNA formyltransferase	fmt	-0.788445	2.59e-06
gi|113868675|ref|YP_727164.1|	ATP-dependent helicase	rhlE2	-0.809922	0.000108772
gi|113866139|ref|YP_724628.1|	aspartyl/glutamyl-tRNA amidotransferase subunit B	gatB	-0.793568	5.78e-05
gi|113869205|ref|YP_727694.1|	50S ribosomal protein L27	rpmA	-0.783384	0.000572745
gi|113868323|ref|YP_726812.1|	rRNA methylase	spoU	-0.701921	7.73e-05
gi|113868035|ref|YP_726524.1|	methionine aminopeptidase	map	-0.721114	0.000525698
gi|113866600|ref|YP_725089.1|	translation factor (SUA5)	sua	-0.739136	0.000521451
gi|113867241|ref|YP_725730.1|	cysteinyl-tRNA synthetase	cysS	-0.717002	0.000347047
gi|113868344|ref|YP_726833.1|	23S rRNA 5-methyluridine methyltransferase	rumA	-0.706269	0.000219613
gi|113868577|ref|YP_727066.1|	tRNA pseudouridine synthase A	truA	-0.677269	4.45e-05
gi|113868401|ref|YP_726890.1|	translation initiation factor IF-1	infA3	-0.722246	0.0424096
gi|113869024|ref|YP_727513.1|	tRNA delta(2)-isopentenylpyrophosphate transferase	miaA	-0.661674	8.18e-05
gi|113867357|ref|YP_725846.1|	threonyl-tRNA synthetase	thrS	-0.697447	0.00437428
gi|113866536|ref|YP_725025.1|	nucleoside-diphosphate-sugar pyrophosphorylase	h16_A0507	-0.652898	9.74e-05
gi|113866190|ref|YP_724679.1|	arginyl-tRNA synthetase	argS	-0.619639	0.00291726
gi|113866532|ref|YP_725021.1|	transfer RNA-dihydrouridine synthase	dus1	-0.645933	0.0116828
gi|113869548|ref|YP_728037.1|	peptidyl-tRNA hydrolase	pth2	-0.597	0.00827091
gi|113867457|ref|YP_725946.1|	hypothetical protein H16_A1443	h16_A1443	-0.602846	0.000277035
gi|113866143|ref|YP_724632.1|	aspartyl/glutamyl-tRNA amidotransferase subunit C	gatC	-0.590304	0.0129935
gi|113866284|ref|YP_724773.1|	multifunctional tRNA nucleotidyl transferase/2'3'-cyclic phosphodiesterase/2'nucleotidase/phosphatase	cca	-0.576333	0.00346863
gi|113867137|ref|YP_725626.1|	amino-acid acetyltransferase	h16_A1117	-0.532998	0.00786188
gi|113868727|ref|YP_727216.1|	alanyl-tRNA synthetase	alaS	-0.558119	0.0145802
gi|113868742|ref|YP_727231.1|	glutaminyl-tRNA synthetase	glnS	-0.507668	0.00618092
gi|113868284|ref|YP_726773.1|	16S rRNA uridine-516 pseudouridylate synthase family protein	h16_A2309	-0.527048	0.019979
gi|116694241|ref|YP_728452.1|	endoribonuclease L-PSP	H16_B0286	-0.481466	0.0439373
gi|113868709|ref|YP_727198.1|	valyl-tRNA synthetase	valS	-0.49893	0.0174178
gi|113867221|ref|YP_725710.1|	translation factor (SUA5)	h16_A1201	-0.446943	0.0221234
gi|113866142|ref|YP_724631.1|	aspartyl/glutamyl-tRNA amidotransferase subunit A	gatA	-0.463048	0.0211984
gi|113868417|ref|YP_726906.1|	RNA-binding protein	h16_A2449	-0.446054	0.0159691
gi|113868256|ref|YP_726745.1|	glutaminase-asparaginase (amidohydrolase)	h16_A2280	-0.428802	0.0362911
[K] Transcription
gi|116695438|ref|YP_841014.1|	NagC-family transcriptional regulator	frcR	-5.73839	2.21e-64
gi|113868156|ref|YP_726645.1|	ArsR family transcriptional regulator	h16_A2180	-5.49648	7.37e-89
gi|116695446|ref|YP_841022.1|	putative transcriptional regulator	H16_B1505	-3.16075	1.22e-44
gi|113867671|ref|YP_726160.1|	MarR family transcriptional regulator	h16_A1663	-2.94815	4.08e-28
gi|38637899|ref|NP_942873.1|	hypothetical protein PHG235	PHG235	-2.88864	1.82e-13
gi|116694211|ref|YP_728422.1|	DNA-directed RNA polymerase sigma subunit / flagellum specific	fliA	-2.75927	1.89e-31
gi|113869405|ref|YP_727894.1|	DNA-directed RNA polymerase subunit alpha	rpoA	-2.67237	1.84e-26
gi|38637772|ref|NP_942746.1|	kinase	PHG107	-2.46327	9.99e-15
gi|113868937|ref|YP_727426.1|	GntR family transcriptional regulator	h16_A2982	-2.30187	8.06e-15
gi|113868657|ref|YP_727146.1|	ATP-dependent RNA helicase	rhlE3	-2.26604	1.95e-23
gi|113869663|ref|YP_728152.1|	TetR/AcrR family transcriptional regulator	h16_A3728	-2.20401	6.95e-28
gi|113867197|ref|YP_725686.1|	GlvR family transcriptional regulator	h16_A1177	-2.23651	1.64e-19
gi|113866488|ref|YP_724977.1|	TetR/AcrR family transcriptional regulator	h16_A0459	-2.20698	1.42e-18
gi|116695106|ref|YP_840682.1|	TetR/AcrR family transcriptional regulator	H16_B1161	-2.21948	2.64e-15
gi|116696515|ref|YP_842091.1|	cold shock protein, DNA-binding	H16_B2579	-2.22743	7.01e-10
gi|116696141|ref|YP_841717.1|	cold shock protein, DNA-binding	H16_B2205	-2.09346	1.95e-17
gi|113866868|ref|YP_725357.1|	TetR/AcrR family transcriptional regulator	h16_A0842	-1.99142	6.72e-23
gi|113866978|ref|YP_725467.1|	DNA-directed RNA polymerase subunit omega	rpoZ	-1.91295	2.49e-18
gi|116695710|ref|YP_841286.1|	MarR family transcriptional regulator	H16_B1774	-1.80839	6.04e-29
gi|116694214|ref|YP_728425.1|	negative regulator of flagellin synthesis	flgM	-1.92182	6.11e-07
gi|116694039|ref|YP_728250.1|	response regulator	H16_B0079	-1.86271	2.65e-11
gi|113869117|ref|YP_727606.1|	transcriptional regulator	h16_A3163	-1.74022	3.72e-17
gi|113866384|ref|YP_724873.1|	RNA polymerase factor sigma-32	rpoH	-1.72473	9.84e-15
gi|116695742|ref|YP_841318.1|	LacI family transcription regulator	H16_B1806	-1.71389	1.83e-22
gi|116696392|ref|YP_841968.1|	GntR family transcriptional regulator	H16_B2456	-1.69997	9.65e-18
gi|116694199|ref|YP_728410.1|	chemotaxis response regulator	cheY1	-1.74656	3.62e-14
gi|113867443|ref|YP_725932.1|	transcriptional accessory protein	tex	-1.71196	4.8e-16
gi|113869449|ref|YP_727938.1|	transcription antitermination protein NusG	nusG	-1.75532	6.65e-10
gi|113869472|ref|YP_727961.1|	transcriptional regulator	nsrR	-1.66755	1.23e-16
gi|116695657|ref|YP_841233.1|	GntR family transcriptional regulator	H16_B1718	-1.6567	7.6e-13
gi|116694306|ref|YP_728517.1|	putative transcriptional regulator	H16_B0352	-1.57804	1.57e-15
gi|113867669|ref|YP_726158.1|	LysR family transcriptional regulator	h16_A1658	-1.57155	5.24e-16
gi|113868369|ref|YP_726858.1|	transcription termination factor Rho	rho	-1.51697	1.69e-10
gi|113866881|ref|YP_725370.1|	TetR/AcrR family transcriptional regulator	h16_A0855	-1.46031	6.39e-18
gi|113866340|ref|YP_724829.1|	GntR family transcriptional regulator	h16_A0310	-1.46022	1.1e-16
gi|113868282|ref|YP_726771.1|	transcription elongation factor NusA	nusA	-1.5248	1.49e-07
gi|113866241|ref|YP_724730.1|	nucleoid occlusion protein	slmA	-1.4309	1.91e-15
gi|113869239|ref|YP_727728.1|	MarR family transcriptional regulator	h16_A3286	-1.43349	4.48e-11
gi|113867891|ref|YP_726380.1|	AraC family transcriptional regulator	h16_A1911	-1.4371	5.06e-17
gi|113869443|ref|YP_727932.1|	DNA-directed RNA polymerase subunit beta'	rpoC	-1.46779	1.09e-09
gi|113869543|ref|YP_728032.1|	transcription elongation factor GreA	greA2	-1.41458	4.13e-18
gi|38637927|ref|NP_942901.1|	nitrate/nitrite response regulator	narL	-1.41131	7.19e-09
gi|116695452|ref|YP_841028.1|	iron sulfur cluster assembly transcriptional regulator (SufA)	sufA	-1.40561	2.78e-11
gi|116695521|ref|YP_841097.1|	LysR family transcriptional regulator	H16_B1580	-1.45522	1.37e-09
gi|116694113|ref|YP_728324.1|	MarR family transcriptional regulator	ohrR	-1.37924	5.12e-13
gi|116695865|ref|YP_841441.1|	cold shock protein, DNA-binding	H16_B1929	-1.6305	1.48e-05
gi|113869444|ref|YP_727933.1|	DNA-directed RNA polymerase subunit beta	rpoB	-1.36574	1.37e-09
gi|116694403|ref|YP_728614.1|	ArsR family transcriptional regulator	H16_B0452	-1.36591	1.94e-08
gi|113868829|ref|YP_727318.1|	TetR/AcrR family transcriptional regulator	acrR	-1.32212	7.65e-16
gi|113868325|ref|YP_726814.1|	transcriptional regulator	h16_A2351	-1.312	1.3e-15
gi|38637835|ref|NP_942809.1|	hypothetical protein PHG171	PHG171	-1.30792	7.9e-14
gi|113868871|ref|YP_727360.1|	hypothetical protein H16_A2916	h16_A2916	-1.3228	5.23e-10
gi|116695595|ref|YP_841171.1|	XRE family-like protein	H16_B1656	-1.31204	1.02e-08
gi|38638036|ref|NP_943010.1|	partitioning protein	parB	-1.31577	4.93e-09
gi|113869366|ref|YP_727855.1|	BolA family transcriptional regulator	bolA	-1.32216	1.69e-11
gi|113866795|ref|YP_725284.1|	LysR family transcriptional regulator	h16_A0769	-1.27776	3.95e-09
gi|113868235|ref|YP_726724.1|	TetR/AcrR family transcriptional regulator	h16_A2259	-1.29873	0.00040384
gi|113869640|ref|YP_728129.1|	LysR family transcriptional regulator	h16_A3705	-1.24897	1.21e-09
gi|113866278|ref|YP_724767.1|	regulator of competence-specific genes	h16_A0247	-1.2813	5.05e-12
gi|116696495|ref|YP_842071.1|	MarR family transcriptional regulator	H16_B2559	-1.24467	4.35e-12
gi|113866301|ref|YP_724790.1|	MocR family transcriptional regulator	h16_A0271	-1.2132	2.12e-07
gi|113867364|ref|YP_725853.1|	MerR family transcriptional regulator	h16_A1346	-1.23266	2.85e-08
gi|116694240|ref|YP_728451.1|	GntR family transcriptional regulator	H16_B0285	-1.19408	2.42e-09
gi|116696270|ref|YP_841846.1|	response regulator	narL2	-1.19326	4.57e-09
gi|113867404|ref|YP_725893.1|	IclR family transcriptional regulator	h16_A1389	-1.19392	2.19e-12
gi|116694444|ref|YP_728655.1|	MarR family transcriptional regulator	H16_B0493	-1.19615	1.04e-12
gi|113868594|ref|YP_727083.1|	GntR family transcriptional regulator	h16_A2633	-1.1986	1.18e-08
gi|116694874|ref|YP_729085.1|	GntR family transcriptional regulator	H16_B0929	-1.18522	3.78e-12
gi|113868956|ref|YP_727445.1|	transcriptional regulator CysB-like protein	h16_A3001	-1.17437	2.33e-11
gi|116695825|ref|YP_841401.1|	IclR family transcriptional regulator	H16_B1889	-1.17687	6.15e-09
gi|113868212|ref|YP_726701.1|	transcriptional regulator CysB-like protein	cysB	-1.17512	3.03e-11
gi|116695011|ref|YP_840587.1|	transcriptional regulator	H16_B1066	-1.12739	1.4e-09
gi|113867055|ref|YP_725544.1|	RNA polymerase factor sigma-70	rpoE2	-1.14175	2.07e-07
gi|116695885|ref|YP_841461.1|	GntR family transcriptional regulator	H16_B1949	-1.13143	1.81e-07
gi|113868165|ref|YP_726654.1|	hypothetical protein H16_A2189	h16_A2189	-1.11056	8.78e-10
gi|116695697|ref|YP_841273.1|	GntR family transcriptional regulator	H16_B1761	-1.11772	8.4e-08
gi|113866613|ref|YP_725102.1|	response regulator	h16_A0586	-1.08502	1.21e-10
gi|116694185|ref|YP_728396.1|	chemotaxis response regulator	cheY3	-1.08658	2.4e-06
gi|116694745|ref|YP_728956.1|	MarR family transcriptional regulator	H16_B0799	-1.05008	7.9e-08
gi|113869601|ref|YP_728090.1|	LysR family transcriptional regulator	h16_A3665	-1.06689	2.36e-05
gi|113866107|ref|YP_724596.1|	MarR family transcriptional regulator	h16_A0076	-1.03486	1.03e-08
gi|116694714|ref|YP_728925.1|	LysR family transcriptional regulator	H16_B0763	-1.03198	6.82e-07
gi|116695984|ref|YP_841560.1|	chemotaxis specific sensory transducer kinase	cheA2Y2	-1.04646	3.91e-09
gi|113866151|ref|YP_724640.1|	DNA-binding transcriptional activator GcvA	h16_A0120	-1.03475	1.25e-06
gi|38637833|ref|NP_942807.1|	hypothetical protein PHG169	PHG169	-1.03823	4.74e-06
gi|116694981|ref|YP_729192.1|	GntR family transcriptional regulator	H16_B1036	-1.02325	9.08e-09
gi|113869316|ref|YP_727805.1|	LysR family transcriptional regulator	h16_A3368	-1.01402	2.1e-09
gi|113868517|ref|YP_727006.1|	ribonuclease III	rnc	-1.04026	3.33e-06
gi|113868812|ref|YP_727301.1|	transcription antitermination protein NusB	nusB	-1.05096	9.08e-07
gi|113868419|ref|YP_726908.1|	transcription elongation factor GreA	greA	-1.01977	4.01e-08
gi|113866128|ref|YP_724617.1|	LysR family transcriptional regulator	h16_A0097	-0.993008	7.53e-09
gi|113868151|ref|YP_726640.1|	ArsR family transcriptional regulator	h16_A2175	-1.00548	1.04e-06
gi|113867246|ref|YP_725735.1|	TetR/AcrR family transcriptional regulator	h16_A1227	-1.00306	1.1e-08
gi|38637973|ref|NP_942947.1|	partitioning protein	parB2	-1.10857	0.0258383
gi|113868525|ref|YP_727014.1|	RNA polymerase sigma factor RpoE	rpoE1	-0.97491	0.000580582
gi|113867339|ref|YP_725828.1|	GntR family transcriptional regulator	h16_A1320	-0.976083	1.39e-05
gi|116695104|ref|YP_840680.1|	transcriptional regulator	H16_B1159	-0.976909	1.18e-06
gi|113868285|ref|YP_726774.1|	transcriptional regulator (Ypuh-like)	h16_A2310	-0.993542	2.56e-05
gi|116694356|ref|YP_728567.1|	XRE family transcriptional regulator	H16_B0403	-0.944711	2.47e-06
gi|116694304|ref|YP_728515.1|	IclR family transcriptional regulator	H16_B0350	-0.915336	6.01e-05
gi|116695200|ref|YP_840776.1|	TetR/AcrR family transcriptional regulator	H16_B1256	-0.894859	4.97e-05
gi|113866245|ref|YP_724734.1|	TetR/AcrR family transcriptional regulator	h16_A0214	-0.901268	0.000127667
gi|113869581|ref|YP_728070.1|	chromosome partitioning protein ParB	parB4	-0.923462	4.65e-06
gi|113867047|ref|YP_725536.1|	TetR/AcrR family transcriptional regulator	h16_A1026	-0.894924	7.07e-08
gi|113866975|ref|YP_725464.1|	Serine/threonine protein kinase	h16_A0951	-0.906132	2.52e-05
gi|113867441|ref|YP_725930.1|	response regulator	h16_A1427	-0.898818	1.73e-06
gi|113866952|ref|YP_725441.1|	TetR/AcrR family transcriptional regulator	h16_A0927	-0.880952	0.000210371
gi|113866560|ref|YP_725049.1|	ATP-dependent RNA helicase	rhlE1	-0.886915	4.93e-06
gi|116694379|ref|YP_728590.1|	AraC family transcriptional regulator	H16_B0427	-0.849835	0.000725294
gi|113868555|ref|YP_727044.1|	IclR family transcriptional regulator	h16_A2594	-0.838701	7.96e-06
gi|116696209|ref|YP_841785.1|	LysR family transcriptional regulator	H16_B2273	-0.837098	1.65e-07
gi|113867251|ref|YP_725740.1|	IclR family transcriptional regulator	h16_A1232	-0.823811	2.84e-06
gi|113869528|ref|YP_728017.1|	GntR family transcriptional regulator	h16_A3591	-0.825253	3.87e-06
gi|113868184|ref|YP_726673.1|	ArsR family transcriptional regulator	h16_A2208	-0.818181	0.000258183
gi|113869544|ref|YP_728033.1|	MerR family transcriptional regulator	h16_A3607	-0.828631	6.91e-07
gi|113867589|ref|YP_726078.1|	LysR family transcriptional regulator	h16_A1578	-0.8046	4.82e-06
gi|116694698|ref|YP_728909.1|	IclR family transcriptional regulator	H16_B0747	-0.795574	7.27e-07
gi|116695786|ref|YP_841362.1|	IclR family transcriptional regulator	H16_B1850	-0.794048	1.83e-06
gi|116695934|ref|YP_841510.1|	XRE family transcriptional regulator	H16_B1998	-0.795084	3.53e-07
gi|113868675|ref|YP_727164.1|	ATP-dependent helicase	rhlE2	-0.809922	0.000108772
gi|116694705|ref|YP_728916.1|	LuxR family transcriptional regulator	H16_B0754	-0.79931	0.000150669
gi|116695519|ref|YP_841095.1|	AsnC family transcriptional regulator	H16_B1578	-0.817328	1.65e-05
gi|113868997|ref|YP_727486.1|	response regulator	h16_A3043	-0.779463	0.00086911
gi|116696133|ref|YP_841709.1|	response regulator	H16_B2197	-0.779916	0.00415609
gi|113866420|ref|YP_724909.1|	sugar phosphate isomerase involved in capsule formation	gutQ	-0.761973	2.76e-05
gi|116696018|ref|YP_841594.1|	MarR family transcriptional regulator	H16_B2082	-0.760991	1.68e-05
gi|38637907|ref|NP_942881.1|	anaerobic nitric oxide reductase transcription regulator	norR	-0.757317	4.71e-06
gi|116694086|ref|YP_728297.1|	GntR family transcriptional regulator	H16_B0126	-0.763702	0.000140425
gi|113867477|ref|YP_725966.1|	osmolarity response regulator	ompR	-0.780855	0.00100574
gi|116694274|ref|YP_728485.1|	DeoR family transcriptional regulator	H16_B0320	-0.749959	8.1e-06
gi|113867446|ref|YP_725935.1|	ATP-dependent helicase	rad3	-0.745025	5.79e-06
gi|116694692|ref|YP_728903.1|	MarR family transcriptional regulator	H16_B0741	-0.767969	3.8e-05
gi|113866979|ref|YP_725468.1|	GTP pyrophosphokinase	spoT1	-0.749529	0.00115427
gi|116694072|ref|YP_728283.1|	hypothetical protein H16_B0112	H16_B0112	-0.721238	0.00354322
gi|116694169|ref|YP_728380.1|	LysR family transcriptional regulator	H16_B0214	-0.71493	0.000513001
gi|113867349|ref|YP_725838.1|	LuxR family transcriptional regulator	h16_A1330	-0.722251	1.65e-05
gi|116693964|ref|YP_728175.1|	chromosome partitioning protein ParB	parB3	-0.717317	7.17e-05
gi|113866066|ref|YP_724555.1|	IclR family transcriptional regulator	h16_A0035	-0.725375	1.6e-05
gi|116696452|ref|YP_842028.1|	LysR family transcriptional regulator	H16_B2516	-0.704693	7.63e-05
gi|113867382|ref|YP_725871.1|	MarR family transcriptional regulator	h16_A1367	-0.707178	0.000558505
gi|116695307|ref|YP_840883.1|	PaaX family transcriptional regulator	H16_B1364	-0.711209	0.000672175
gi|113867728|ref|YP_726217.1|	TetR/AcrR family transcriptional regulator	h16_A1725	-0.69556	0.000349159
gi|116694124|ref|YP_728335.1|	LysR family transcriptional regulator	H16_B0169	-0.685467	2.1e-05
gi|116694811|ref|YP_729022.1|	LysR family transcriptional regulator	H16_B0865	-0.680207	0.00248078
gi|116694486|ref|YP_728697.1|	LysR family transcriptional regulator	H16_B0535	-0.66023	0.00348734
gi|116694666|ref|YP_728877.1|	TetR/AcrR family transcriptional regulator	H16_B0715	-0.665341	0.000165308
gi|38637912|ref|NP_942886.1|	transcription regulator	nosR	-0.700385	0.0387331
gi|116694700|ref|YP_728911.1|	IclR family transcriptional regulator	H16_B0749	-0.674163	0.000155252
gi|113867318|ref|YP_725807.1|	IclR family transcriptional regulator	h16_A1299	-0.653737	0.000138309
gi|113869468|ref|YP_727957.1|	AsnC family transcriptional regulator	h16_A3530	-0.68854	0.0127604
gi|116694148|ref|YP_728359.1|	PspF family transcriptional regulator	H16_B0193	-0.662262	0.00675979
gi|113869064|ref|YP_727553.1|	oxidative stress-inducible genes activator	oxyR	-0.645435	4.66e-05
gi|113866593|ref|YP_725082.1|	LuxR family transcriptional regulator	h16_A0565	-0.666155	0.00236169
gi|113868322|ref|YP_726811.1|	Sir2 family NAD-dependent protein deacetylase	h16_A2347	-0.634652	0.00187391
gi|113867166|ref|YP_725655.1|	TetR family transcriptional regulator	h16_A1146	-0.638929	0.000147337
gi|113869464|ref|YP_727953.1|	TetR/AcrR family transcriptional regulator	h16_A3526	-0.629136	0.000923518
gi|116696122|ref|YP_841698.1|	response regulator	copR	-0.623212	0.0246729
gi|113866658|ref|YP_725147.1|	LacI family transcription regulator	h16_A0631	-0.624127	0.000997207
gi|113866699|ref|YP_725188.1|	transcriptional repressor-molybdenum-binding protein	h16_A0672	-0.622228	0.000932033
gi|113866176|ref|YP_724665.1|	IclR family transcriptional regulator	h16_A0145	-0.609287	0.000703943
gi|116694122|ref|YP_728333.1|	IclR family transcriptional regulator	H16_B0167	-0.617456	0.000778136
gi|116696064|ref|YP_841640.1|	PAS/PAC domain-containing protein	H16_B2128	-0.597305	0.000194825
gi|113868257|ref|YP_726746.1|	LexA repressor	lexA	-0.583555	0.0156447
gi|113869661|ref|YP_728150.1|	response regulator	h16_A3726	-0.594672	0.00110753
gi|116694023|ref|YP_728234.1|	LysR family transcriptional regulator	H16_B0063	-0.572386	0.0136528
gi|113866196|ref|YP_724685.1|	MerR family transcriptional regulator	h16_A0165	-0.595029	0.00559518
gi|116696090|ref|YP_841666.1|	TetR/AcrR family transcriptional regulator	H16_B2154	-0.576781	0.000333691
gi|116694918|ref|YP_729129.1|	LysR family transcriptional regulator	H16_B0973	-0.574707	0.00154529
gi|116694014|ref|YP_728225.1|	GntR family transcriptional regulator	H16_B0054	-0.582951	0.000959699
gi|116694912|ref|YP_729123.1|	transcriptional regulator	H16_B0967	-0.565807	0.00197335
gi|113868683|ref|YP_727172.1|	RNA polymerase sigma factor RpoD	rpoD1	-0.59663	0.0125656
gi|113868361|ref|YP_726850.1|	LysR family transcriptional regulator	h16_A2387	-0.566243	0.000802113
gi|116696261|ref|YP_841837.1|	anaerobic nitric oxide reductase transcription regulator	norR2	-0.563806	0.000462993
gi|113868791|ref|YP_727280.1|	transcriptional regulator NrdR	nrdR	-0.577149	0.00880774
gi|116694177|ref|YP_728388.1|	transcriptional regulator	H16_B0222	-0.553415	0.00669137
gi|116695128|ref|YP_840704.1|	transcriptional regulator	H16_B1183	-0.552503	0.00550943
gi|113867177|ref|YP_725666.1|	transcriptional regulator of iron sulfur clusterassembly (IscR)	iscR	-0.565956	0.0119458
gi|116696235|ref|YP_841811.1|	response regulator	H16_B2299	-0.550262	0.000805109
gi|113867112|ref|YP_725601.1|	LysR family transcriptional regulator	h16_A1092	-0.542978	0.000811261
gi|116694510|ref|YP_728721.1|	MarR family transcriptional regulator	H16_B0559	-0.539427	0.00655607
gi|113866111|ref|YP_724600.1|	response regulator	h16_A0080	-0.532798	0.0109243
gi|116694792|ref|YP_729003.1|	LysR family transcriptional regulator	H16_B0846	-0.529161	0.0043639
gi|113867491|ref|YP_725980.1|	IclR family transcriptional regulator	h16_A1477	-0.530549	0.000896816
gi|116694520|ref|YP_728731.1|	response regulator	H16_B0569	-0.526754	0.0107722
gi|113867637|ref|YP_726126.1|	DNA-directed RNA polymerase sigma subunit (RpoD)	rpoD1	-0.561645	0.022933
gi|113869608|ref|YP_728097.1|	TetR/AcrR family transcriptional regulator	h16_A3672	-0.508339	0.00909161
gi|116695138|ref|YP_840714.1|	transcriptional regulator	H16_B1193	-0.51578	0.00119401
gi|38637840|ref|NP_942814.1|	helicase superfamily protein II	helZ2	-0.509179	0.0480573
gi|116695029|ref|YP_840605.1|	AsnC family transcriptional regulator	H16_B1084	-0.517561	0.0051088
gi|113869616|ref|YP_728105.1|	response regulator	phhR	-0.495066	0.00697837
gi|116696024|ref|YP_841600.1|	signal transduction histidine kinase	H16_B2088	-0.484502	0.0376089
gi|113866844|ref|YP_725333.1|	AsnC family transcriptional regulator	h16_A0818	-0.478367	0.00740245
gi|116696051|ref|YP_841627.1|	LysR family transcriptional regulator	H16_B2115	-0.485513	0.0147433
gi|113866246|ref|YP_724735.1|	LysR family transcriptional regulator	h16_A0215	-0.474154	0.00892055
gi|116695354|ref|YP_840930.1|	MocR family transcriptional regulator	H16_B1411	-0.472881	0.00780489
gi|116694409|ref|YP_728620.1|	LysR family transcriptional regulator	H16_B0458	-0.470859	0.0231311
gi|116695418|ref|YP_840994.1|	putative transcriptional regulator	H16_B1476	-0.469426	0.0135289
gi|113869086|ref|YP_727575.1|	response regulator containing an atypical phosphorylation pocket	h16_A3132	-0.458032	0.0207653
gi|113867763|ref|YP_726252.1|	transcriptional regulator	h16_A1771	-0.44797	0.0112504
gi|116694938|ref|YP_729149.1|	MarR family transcriptional regulator	H16_B0993	-0.444536	0.0140402
gi|116696099|ref|YP_841675.1|	LysR family transcriptional regulator	H16_B2163	-0.44638	0.00612548
gi|113866910|ref|YP_725399.1|	hypothetical protein H16_A0884	h16_A0884	-0.445627	0.00692417
gi|113866325|ref|YP_724814.1|	DNA-binding response regulator CreB	h16_A0295	-0.452284	0.0107734
gi|113867356|ref|YP_725845.1|	GTP pyrophosphokinase	spoT2	-0.470533	0.0305731
gi|116695812|ref|YP_841388.1|	transcriptional regulator	H16_B1876	-0.439459	0.00911887
gi|113869533|ref|YP_728022.1|	LysR family transcriptional regulator	h16_A3596	-0.452725	0.0178272
gi|113866985|ref|YP_725474.1|	MocR family transcriptional regulator	h16_A0963	-0.432369	0.0185456
gi|113867169|ref|YP_725658.1|	TetR/AcrR family transcriptional regulator	h16_A1149	-0.431698	0.0139101
gi|113869300|ref|YP_727789.1|	LysR family transcriptional regulator	h16_A3352	-0.385991	0.0354629
gi|113867880|ref|YP_726369.1|	LysR family transcriptional regulator	h16_A1900	-0.370365	0.0311839
gi|116694009|ref|YP_728220.1|	LysR family transcriptional regulator	H16_B0049	-0.374589	0.0188385
gi|116695882|ref|YP_841458.1|	DeoR family transcriptional regulator	H16_B1946	-0.354869	0.0404152
gi|113867655|ref|YP_726144.1|	MocR family transcriptional regulator	h16_A1644	-0.338922	0.0379869
gi|113866499|ref|YP_724988.1|	LysR family transcriptional regulator	h16_A0470	-0.335019	0.0425673
gi|113868506|ref|YP_726995.1|	LysR family transcriptional regulator	h16_A2541	-0.333092	0.0395567
gi|116695913|ref|YP_841489.1|	MocR family transcriptional regulator	H16_B1977	-0.329971	0.0402136
gi|113868711|ref|YP_727200.1|	GntR family transcriptional regulator	h16_A2753	-0.325098	0.0491161
gi|113868130|ref|YP_726619.1|	IclR family transcriptional regulator	h16_A2154	-0.312899	0.0478912
[L] Replication, recombination and repair
gi|113869620|ref|YP_728109.1|	HU family DNA-binding protein	hupB2	-2.91409	2.66e-24
gi|38637772|ref|NP_942746.1|	kinase	PHG107	-2.46327	9.99e-15
gi|113868657|ref|YP_727146.1|	ATP-dependent RNA helicase	rhlE3	-2.26604	1.95e-23
gi|38638032|ref|NP_943006.1|	DNA helicase superfamily protein I	helD	-2.11352	8.7e-20
gi|113866572|ref|YP_725061.1|	recombinase A	recA	-1.97756	4.44e-17
gi|113866034|ref|YP_724523.1|	DNA gyrase subunit B	gyrB	-1.94364	2.03e-20
gi|113866033|ref|YP_724522.1|	DNA polymerase III subunit beta	dnaN	-1.85292	1.89e-14
gi|113867085|ref|YP_725574.1|	NTP pyrophosphohydrolase	h16_A1065	-1.78748	2.06e-19
gi|38638076|ref|NP_943050.1|	transposase of IS885	tnpA	-1.6971	7.97e-11
gi|113866150|ref|YP_724639.1|	site-specific tyrosine recombinase XerC	xerC	-1.64865	3.12e-23
gi|113868020|ref|YP_726509.1|	ribonuclease HII	rnhB	-1.62595	9.61e-18
gi|116694111|ref|YP_728322.1|	hypothetical protein H16_B0156	H16_B0156	-1.59483	1.48e-13
gi|113868039|ref|YP_726528.1|	NAD-dependent DNA ligase	ligA	-1.42863	2.46e-14
gi|113869442|ref|YP_727931.1|	ATP-dependent DNA helicase	cQ	-1.4412	5.73e-12
gi|38637989|ref|NP_942963.1|	histone-like protein	hupB	-1.39539	1.19e-09
gi|38637996|ref|NP_942970.1|	single-stranded DNA-binding protein	ssb	-1.65285	0.00151559
gi|113866815|ref|YP_725304.1|	DNA gyrase subunit A	gyrA	-1.35033	1.59e-08
gi|116695179|ref|YP_840755.1|	HU family DNA-binding protein	hupB3	-1.32361	6.49e-08
gi|38638034|ref|NP_943008.1|	replication protein	repB	-1.33926	8.66e-07
gi|113866913|ref|YP_725402.1|	DNA repair photolyase	splB1	-1.3008	2.15e-09
gi|113868574|ref|YP_727063.1|	DNA-methyltransferase	h16_A2613	-1.20852	8.32e-13
gi|116694150|ref|YP_728361.1|	DNA repair exonuclease, SbcD	sbcD	-1.20293	1.78e-12
gi|113868455|ref|YP_726944.1|	reverse transcriptase (RNA-dependent DNA polymerase)	h16_A2488	-1.20425	0.0001009
gi|113869091|ref|YP_727580.1|	DNA polymerase III subunit delta	holA	-1.16975	2.65e-08
gi|113866825|ref|YP_725314.1|	integration host factor subunit beta	ihfB	-1.19759	1.24e-05
gi|113866429|ref|YP_724918.1|	excinuclease ABC subunit A	uvrA1	-1.11093	2.5e-09
gi|113868436|ref|YP_726925.1|	phage integrase family protein	h16_A2469	-1.11212	3.89e-08
gi|113866529|ref|YP_725018.1|	Holliday junction resolvase	ruvC	-1.11211	5.28e-10
gi|113868944|ref|YP_727433.1|	DNA polymerase III subunit chi	holC	-1.09392	2.26e-09
gi|113866923|ref|YP_725412.1|	NTP pyrophosphohydrolase (oxidative damage repair enzyme)	h16_A0898	-1.02565	7.2e-08
gi|38637749|ref|NP_942723.1|	transposase	PHG084	-1.0582	0.000148003
gi|38637710|ref|NP_942684.1|	integrase/recombinase	PHG045	-1.02991	3.76e-05
gi|38637831|ref|NP_942805.1|	helicase superfamily protein I	uvrD	-1.01792	0.000352914
gi|113868628|ref|YP_727117.1|	DNA topoisomerase IV subunit B	parE	-1.01339	7.08e-07
gi|113868362|ref|YP_726851.1|	recombinational DNA repair protein (RecF pathway)	cR	-0.984807	3.35e-07
gi|116694151|ref|YP_728362.1|	DNA repair exonuclease, SbcC	sbcC	-0.985395	4.4e-08
gi|38637950|ref|NP_942924.1|	hypothetical protein PHG289	PHG289	-0.992761	0.0164053
gi|113866484|ref|YP_724973.1|	dATP pyrophosphohydrolase	ntpA	-0.967836	0.000994692
gi|113868317|ref|YP_726806.1|	ATP-dependent helicase	hrpA	-0.906417	4.79e-06
gi|113868626|ref|YP_727115.1|	DNA topoisomerase IV subunit A	parC	-0.925523	1.97e-05
gi|113866975|ref|YP_725464.1|	Serine/threonine protein kinase	h16_A0951	-0.906132	2.52e-05
gi|38637832|ref|NP_942806.1|	hypothetical protein PHG168	PHG168	-0.869176	0.000843366
gi|113868363|ref|YP_726852.1|	DNA polymerase III subunits gamma and tau	dnaX	-0.868017	4.64e-05
gi|113866560|ref|YP_725049.1|	ATP-dependent RNA helicase	rhlE1	-0.886915	4.93e-06
gi|113869201|ref|YP_727690.1|	dinucleoside polyphosphate hydrolase	h16_A3247	-0.867155	0.00193931
gi|113867167|ref|YP_725656.1|	endonuclease III protein	nth	-0.796112	4.66e-06
gi|113868870|ref|YP_727359.1|	Holliday junction resolvase-like protein	h16_A2915	-0.789083	3.16e-05
gi|113868251|ref|YP_726740.1|	replicative DNA helicase	dnaB	-0.801589	0.000612319
gi|113868675|ref|YP_727164.1|	ATP-dependent helicase	rhlE2	-0.809922	0.000108772
gi|113867230|ref|YP_725719.1|	DNA mismatch repair protein MutS	mutS	-0.783434	8.23e-05
gi|113867363|ref|YP_725852.1|	integration host factor subunit alpha	ihfA	-0.790229	0.00878557
gi|113869553|ref|YP_728042.1|	superfamily I DNA/RNA helicase	uvrD3	-0.782418	6.45e-06
gi|38637822|ref|NP_942796.1|	transposition-related protein	tnpA;Note=transposition-related protein	-0.750397	0.00781558
gi|113867446|ref|YP_725935.1|	ATP-dependent helicase	rad3	-0.745025	5.79e-06
gi|38637711|ref|NP_942685.1|	integrase/recombinase	PHG046	-0.745039	0.00556843
gi|38637713|ref|NP_942687.1|	integrase/recombinase	PHG048	-0.74137	0.000355218
gi|116696312|ref|YP_841888.1|	alkylated DNA repair protein	alkB	-0.714448	0.000659361
gi|116695512|ref|YP_841088.1|	excinuclease ABC subunit A	uvrA2	-0.701368	0.000665603
gi|38637834|ref|NP_942808.1|	endonuclease	mrr	-0.683678	0.00024828
gi|38637824|ref|NP_942798.1|	transposase	tnpC	-0.671133	0.00829354
gi|113868509|ref|YP_726998.1|	excinuclease ABC subunit C	uvrC	-0.694433	0.00185912
gi|38637848|ref|NP_942822.1|	DNA-damage-inducible protein	dinJ	-0.660055	0.000966407
gi|113867383|ref|YP_725872.1|	exonuclease III	h16_A1368	-0.644497	0.000221097
gi|113866406|ref|YP_724895.1|	formamidopyrimidine-DNA glycosylase	h16_A0377	-0.638442	0.000172886
gi|113868365|ref|YP_726854.1|	ATP-dependent exoDNAse (exonuclease V) beta subunit	cB	-0.598064	0.0301344
gi|113866527|ref|YP_725016.1|	Holliday junction DNA helicase RuvA	ruvA	-0.617865	0.0230631
gi|113866925|ref|YP_725414.1|	DNA polymerase III subunit alpha	dnaE	-0.595572	0.00517685
gi|116696315|ref|YP_841891.1|	phage integrase family protein	H16_B2379	-0.585653	0.00107776
gi|113868699|ref|YP_727188.1|	DNA polymerase I	polA	-0.584111	0.00419979
gi|113868515|ref|YP_727004.1|	DNA repair protein RecO	recO	-0.561841	0.00482773
gi|113867151|ref|YP_725640.1|	ATPase DNA repair	h16_A1131	-0.530659	0.00890283
gi|38637840|ref|NP_942814.1|	helicase superfamily protein II	helZ2	-0.509179	0.0480573
gi|113867242|ref|YP_725731.1|	3-methyladenine DNA glycosylase/8-oxoguanine DNA glycosylase	h16_A1222	-0.518868	0.0027591
gi|113867584|ref|YP_726073.1|	Mg-dependent DNase	h16_A1573	-0.495842	0.00546255
gi|113867581|ref|YP_726070.1|	DNA polymerase III subunit delta'	holB	-0.508411	0.00636135
gi|113866335|ref|YP_724824.1|	superfamily I DNA/RNA helicase	uvrD1	-0.50933	0.00596089
gi|113867686|ref|YP_726175.1|	phage integrase family protein	h16_A1678	-0.474333	0.0295761
gi|38637815|ref|NP_942789.1|	hypothetical protein PHG151	PHG151	-0.475677	0.0103573
gi|113868708|ref|YP_727197.1|	superfamily I DNA/RNA helicase	uvrD2	-0.484139	0.0162955
gi|113866910|ref|YP_725399.1|	hypothetical protein H16_A0884	h16_A0884	-0.445627	0.00692417
gi|38637816|ref|NP_942790.1|	hypothetical protein PHG152	PHG152	-0.422387	0.0473119
gi|113869639|ref|YP_728128.1|	DNA topoisomerase III	topB	-0.432114	0.041537
gi|113866254|ref|YP_724743.1|	exodeoxyribonuclease III	h16_A0223	-0.424056	0.0377288
gi|113869087|ref|YP_727576.1|	N6-adenine-specific DNA methylase	h16_A3133	-0.403451	0.0322142
gi|113869081|ref|YP_727570.1|	phosphohydrolase	h16_A3127	-0.388535	0.0338818
gi|113866526|ref|YP_725015.1|	Holliday junction DNA helicase RuvB	ruvB	-0.370296	0.0331103
gi|113868692|ref|YP_727181.1|	exodeoxyribonuclease VII small subunit	h16_A2734	-0.351178	0.045295
[M] Cell wall/membrane/envelope biogenesis
gi|116694040|ref|YP_728251.1|	OmpW family porin	ompW2	-4.18531	1.87e-34
gi|113866966|ref|YP_725455.1|	ABC transporter periplasmic protein	h16_A0941	-2.56779	3.83e-17
gi|113868376|ref|YP_726865.1|	cell wall-associated hydrolase	h16_A2405	-2.4638	2.66e-23
gi|113868851|ref|YP_727340.1|	NAD dependent sugar epimerase	h16_A2896	-2.39977	1.14e-27
gi|113868849|ref|YP_727338.1|	glycosyltransferase involved in cell wall biogenesis	wcaA	-2.35865	6.64e-17
gi|113868025|ref|YP_726514.1|	hypothetical protein H16_A2046	h16_A2046	-2.29461	3.44e-32
gi|113868852|ref|YP_727341.1|	glycosyltransferase	h16_A2897	-2.27546	2.66e-21
gi|113868848|ref|YP_727337.1|	glucose-1-phosphate cytidylyltransferase	rfbF	-2.18401	2.79e-21
gi|113868024|ref|YP_726513.1|	UDP-3-O-[3-hydroxymyristoyl] glucosamine N-acyltransferase	lpxD	-2.21773	8.96e-24
gi|113868830|ref|YP_727319.1|	cation/multidrug efflux system, mebrane-fusion component	acrA5	-2.1103	4.83e-34
gi|113868022|ref|YP_726511.1|	UDP-N-acetylglucosamine acyltransferase	lpxA	-2.15848	6.45e-21
gi|113868855|ref|YP_727344.1|	GDP-D-mannose 4,6 dehydratase	h16_A2900	-2.17241	2.6e-16
gi|113868850|ref|YP_727339.1|	nucleoside-diphosphate-sugar epimerase	h16_A2895	-2.09148	4.52e-27
gi|113866114|ref|YP_724603.1|	outer membrane protein (porin)	h16_A0083	-2.07481	1.08e-19
gi|113868853|ref|YP_727342.1|	glycosyltransferase	h16_A2898	-2.02045	7.18e-16
gi|113866145|ref|YP_724634.1|	rod shape-determining protein MreC	mreC	-2.00017	1.92e-26
gi|113868854|ref|YP_727343.1|	nucleoside-diphosphate-sugar epimerase	h16_A2899	-1.981	5.66e-22
gi|113867481|ref|YP_725970.1|	cation/multidrug efflux system, mebrane-fusion component	acrA3	-1.98868	1.69e-21
gi|113868026|ref|YP_726515.1|	outer membrane protein, surface antigen OMA87	h16_A2047	-1.99243	1.45e-16
gi|113868021|ref|YP_726510.1|	lipid-A-disaccharide synthase	lpxB	-1.90627	1.41e-23
gi|113866814|ref|YP_725303.1|	outer membrane protein or related peptidoglycan-associated (lipo)protein	h16_A0788	-1.85062	1e-12
gi|113869349|ref|YP_727838.1|	outer membrane protein (porin)	h16_A3402	-1.81859	3.41e-13
gi|113869664|ref|YP_728153.1|	acriflavin resistance protein A	h16_A3729	-1.81572	2.52e-17
gi|113868784|ref|YP_727273.1|	outer membrane protein or related peptidoglycan-associated (lipo)protein	opcL	-1.79108	3.95e-19
gi|116696135|ref|YP_841711.1|	lipopolysaccharide N-acetylglucosaminyl transferase	H16_B2199	-1.78306	3.4e-17
gi|113869223|ref|YP_727712.1|	cell division protein FtsQ	ftsQ	-1.76378	1.75e-10
gi|116694224|ref|YP_728435.1|	flagellar rod assembly protein/muramidase FlgJ	flgJ	-1.75517	1.28e-21
gi|113866147|ref|YP_724636.1|	cell elongation specific D,D-transpeptidase	ftsI2	-1.71207	9.46e-21
gi|113867013|ref|YP_725502.1|	transglycosylase	h16_A0991	-1.65752	1.61e-13
gi|113868856|ref|YP_727345.1|	glycosyltransferase	h16_A2901	-1.6159	2.15e-12
gi|116696345|ref|YP_841921.1|	cation/multidrug efflux system outer membrane porin	acrC10	-1.58181	5.53e-11
gi|113866829|ref|YP_725318.1|	D-beta-D-heptose 7-phophosphate kinase	hldA	-1.56394	3.38e-16
gi|113866587|ref|YP_725076.1|	ADP-heptose:LPS heptosyltransferase III	rfaF3	-1.55115	3.28e-15
gi|113869229|ref|YP_727718.1|	phospho-N-acetylmuramoyl-pentapeptide-transferase	mraY	-1.54812	1.84e-08
gi|113869219|ref|YP_727708.1|	UDP-3-O-[3-hydroxymyristoyl] N-acetylglucosamine deacetylase	lpxC	-1.53961	6.22e-11
gi|113869234|ref|YP_727723.1|	S-adenosyl-methyltransferase MraW	mraW	-1.51271	2.35e-10
gi|116694470|ref|YP_728681.1|	hypothetical protein H16_B0519	H16_B0519	-1.50764	6.29e-16
gi|113868842|ref|YP_727331.1|	glycosyltransferase	rfaG1b	-1.49492	2.57e-18
gi|113869225|ref|YP_727714.1|	UDP-N-acetylmuramate--L-alanine ligase	murC	-1.49016	6.17e-07
gi|113868859|ref|YP_727348.1|	ABC-type transporter, permease component	tagG	-1.47772	9.6e-13
gi|113869666|ref|YP_728155.1|	outer membrane efflux protein	h16_A3731	-1.47701	4.66e-15
gi|113866146|ref|YP_724635.1|	rod shape-determining protein MreD	mreD	-1.47592	9.43e-09
gi|113869346|ref|YP_727835.1|	large-conductance mechanosensitive channel	mscL	-1.45642	9.9e-08
gi|113866830|ref|YP_725319.1|	ADP-D-beta-D-heptose 6-epimerase	hldD	-1.47848	6.5e-09
gi|113869262|ref|YP_727751.1|	membrane-bound lytic murein transglycosylase	mltA	-1.43304	8.93e-16
gi|113869116|ref|YP_727605.1|	periplasmic protein TonB, links inner and outer membranes	h16_A3162	-1.43149	1.83e-18
gi|113869228|ref|YP_727717.1|	UDP-N-acetylmuramoyl-L-alanyl-D-glutamate synthetase	murD	-1.44645	1.43e-06
gi|113866828|ref|YP_725317.1|	UDP-glucose 6-dehydrogenase	ugd	-1.44016	1.16e-11
gi|113868994|ref|YP_727483.1|	small-conductance mechano-sensitive channel	mscS1	-1.42285	7.95e-15
gi|113868844|ref|YP_727333.1|	glycosyltransferase	rfaG1c	-1.41079	3.87e-09
gi|113869232|ref|YP_727721.1|	peptidoglycan glycosyltransferase	ftsI1	-1.3902	1.03e-07
gi|113868837|ref|YP_727326.1|	glycosyltransferase	rfaG1a	-1.37535	9.57e-14
gi|113868520|ref|YP_727009.1|	GTP-binding protein LepA	lepA	-1.39922	7.57e-10
gi|113868326|ref|YP_726815.1|	NADH-flavin reductase	h16_A2352	-1.35767	4.89e-15
gi|113869224|ref|YP_727713.1|	D-alanine--D-alanine ligase	ddl	-1.37326	1.37e-05
gi|113869226|ref|YP_727715.1|	undecaprenyldiphospho-muramoylpentapeptide beta-N- acetylglucosaminyltransferase	murG	-1.35641	2.67e-06
gi|113868858|ref|YP_727347.1|	ABC-type transporter, ATPase component	tagH	-1.34889	2.4e-11
gi|113866926|ref|YP_725415.1|	glycosyltransferase	h16_A0901	-1.33052	1.28e-16
gi|113869114|ref|YP_727603.1|	monofunctional biosynthetic peptidoglycan transglycosylase	mtgA	-1.36241	1.89e-13
gi|113869606|ref|YP_728095.1|	OmpW family porin	ompW1	-1.41142	0.00020265
gi|113869121|ref|YP_727610.1|	UDP-N-acetylmuramate-L-alanine ligase	murC1	-1.32764	1.29e-12
gi|113868372|ref|YP_726861.1|	glycosyltransferase	arnT	-1.28069	2.38e-14
gi|113868834|ref|YP_727323.1|	cation/multidrug efflux system outer membrane porin	acrC5	-1.28582	3.47e-14
gi|113868814|ref|YP_727303.1|	hypothetical protein H16_A2858	h16_A2858	-1.28276	1.9e-08
gi|113867012|ref|YP_725501.1|	outer membrane protein and related peptidoglycan-associated (lipo)proteins	h16_A0990	-1.27067	2.28e-08
gi|113869388|ref|YP_727877.1|	periplasmic multimodular transpeptidase/transglycosylase	h16_A3441	-1.22535	6.57e-09
gi|113869237|ref|YP_727726.1|	outer membrane protein (porin)	h16_A3284	-1.25178	0.000536008
gi|113866553|ref|YP_725042.1|	apolipoprotein N-acyltransferase	lnt	-1.19972	1.86e-07
gi|113869230|ref|YP_727719.1|	UDP-N-acetylmuramoyl tripeptide-D-alanyl-D-alanine ligase	murF	-1.18282	3.77e-05
gi|116695581|ref|YP_841157.1|	NAD-dependent epimerase/dehydratase family protein	H16_B1642	-1.18543	1.57e-13
gi|113867225|ref|YP_725714.1|	uncharacterized lipoprotein	h16_A1205	-1.15049	1.04e-08
gi|113868836|ref|YP_727325.1|	membrane spanning protein involved in lipopolysaccharide biosynthesis	rfaL	-1.12998	8.94e-09
gi|116694204|ref|YP_728415.1|	outer membrane lipoprotein	csgG	-1.14641	3.84e-05
gi|113869365|ref|YP_727854.1|	UDP-N-acetylglucosamine 1-carboxyvinyltransferase	murA	-1.14848	1.58e-07
gi|113866834|ref|YP_725323.1|	membrane-bound lytic murein transglycosylase B	mltB	-1.09176	4.06e-09
gi|113868431|ref|YP_726920.1|	soluble lytic murein transglycosylase or relatedregulatory protein	h16_A2463	-1.08157	1.36e-08
gi|113868162|ref|YP_726651.1|	cobalt-zinc-cadmium resistance membrane-fusion protein	czcA1	-1.05894	9.51e-11
gi|113866259|ref|YP_724748.1|	lipid A biosynthesis lauroyl acyltransferase	h16_A0228	-1.07253	1.07e-08
gi|113869231|ref|YP_727720.1|	UDP-N-acetylmuramoylalanyl-D-glutamate--2,6-diaminopimelate ligase	murE	-1.02018	0.000270556
gi|113868860|ref|YP_727349.1|	mannose-1-phosphate guanylyltransferase	manC2	-1.04401	1.33e-06
gi|113869015|ref|YP_727504.1|	UDP-N-acetylenolpyruvoylglucosamine reductase	murB	-1.01804	1.41e-09
gi|113866293|ref|YP_724782.1|	UDP-N-acetylglucosamine pyrophosphorylase/glucosamine-1-phosphate acetyltransferase	glmU	-1.01458	5.23e-06
gi|113866294|ref|YP_724783.1|	glucosamine--fructose-6-phosphate aminotransferase	glmS	-1.01811	8.23e-07
gi|113868911|ref|YP_727400.1|	outer membrane protein	h16_A2956	-0.985786	2.12e-07
gi|116694363|ref|YP_728574.1|	outer membrane protein (porin)	H16_B0410	-0.951061	1.4e-06
gi|116695579|ref|YP_841155.1|	cell wall biogenesis glycosyltransferase	H16_B1640	-0.952116	4.14e-08
gi|113866260|ref|YP_724749.1|	lipid A biosynthesis lauroyl acyltransferase	h16_A0229	-0.955649	1.22e-06
gi|113868899|ref|YP_727388.1|	outer membrane protein peptidoglycan-associated(lipo)proteins	h16_A2944	-0.924639	4.42e-05
gi|113868838|ref|YP_727327.1|	3-deoxy-D-manno-octulosonic-acid transferase	kdtA	-0.926528	4.61e-07
gi|113866513|ref|YP_725002.1|	integral membrane protein involved in cell shape determination	h16_A0484	-0.904327	9.75e-08
gi|113868977|ref|YP_727466.1|	nucleoside-diphosphate-sugar epimerase	h16_A3023	-0.90176	5.63e-06
gi|113868786|ref|YP_727275.1|	hypothetical protein H16_A2830	h16_A2830	-0.851401	4.19e-07
gi|113868027|ref|YP_726516.1|	membrane-associated Zn-dependent protease 1	rseP	-0.874301	6.4e-05
gi|113868841|ref|YP_727330.1|	sugar transferase involved in lipopolysaccharide synthesis	wcaJ	-0.828619	1.33e-06
gi|38638014|ref|NP_942988.1|	transglycosylase	pilT	-0.866621	0.0292185
gi|113868352|ref|YP_726841.1|	outer membrane protein (porin)	h16_A2378	-0.827636	0.000121684
gi|113867193|ref|YP_725682.1|	ABC transporter permease	h16_A1173	-0.827087	7.35e-07
gi|113866540|ref|YP_725029.1|	organic solvent tolerance protein	ostA	-0.813586	9.23e-05
gi|113866782|ref|YP_725271.1|	outer-membrane lipoprotein carrier protein	lolA	-0.796206	0.00100921
gi|113867206|ref|YP_725695.1|	2-dehydro-3-deoxyphosphooctonate aldolase	kdsA	-0.81338	0.000125438
gi|113867025|ref|YP_725514.1|	outer membrane protein (porin)	h16_A1004	-0.790372	1.27e-05
gi|113866930|ref|YP_725419.1|	ADP-heptose:LPS heptosyltransferase II	rfaF2	-0.81037	0.000322047
gi|113866420|ref|YP_724909.1|	sugar phosphate isomerase involved in capsule formation	gutQ	-0.761973	2.76e-05
gi|113869001|ref|YP_727490.1|	lipoprotein signal peptidase	lspA	-0.774758	1.74e-05
gi|113867224|ref|YP_725713.1|	dihydrodipicolinate synthase	dapA1	-0.770481	0.00140073
gi|113869650|ref|YP_728139.1|	cation/multidrug efflux system, mebrane-fusion component	acrA7	-0.758784	0.00042655
gi|113869518|ref|YP_728007.1|	rare lipoprotein A	h16_A3581	-0.735413	0.000427617
gi|116695578|ref|YP_841154.1|	cell wall biogenesis regulatory protein	H16_B1639	-0.746319	5.09e-05
gi|113869610|ref|YP_728099.1|	membrane carboxypeptidase (penicillin-binding protein)	pbpC	-0.71369	6.39e-05
gi|116694181|ref|YP_728392.1|	UDP-glucose 4-epimerase	galE	-0.700391	0.000124875
gi|116695177|ref|YP_840753.1|	small-conductance mechano-sensitive channel	mscS3	-0.689146	0.000347515
gi|113866281|ref|YP_724770.1|	soluble lytic murein transglycosylase	h16_A0250	-0.675828	0.000778638
gi|116695598|ref|YP_841174.1|	glycosyltransferase	H16_B1659	-0.67102	0.00097855
gi|113866631|ref|YP_725120.1|	3-deoxy-manno-octulosonate cytidylyltransferase	kdsB	-0.66706	0.000325356
gi|116696482|ref|YP_842058.1|	hypothetical protein H16_B2546	H16_B2546	-0.671102	0.000202022
gi|116695576|ref|YP_841152.1|	glycosyltransferase	H16_B1637	-0.669688	0.000207124
gi|113866536|ref|YP_725025.1|	nucleoside-diphosphate-sugar pyrophosphorylase	h16_A0507	-0.652898	9.74e-05
gi|116696246|ref|YP_841822.1|	outer membrane protein	rtxM	-0.633515	0.014505
gi|113867190|ref|YP_725679.1|	M23B family peptidase	h16_A1170	-0.643909	0.000163041
gi|113868248|ref|YP_726737.1|	cell wall-associated hydrolase	h16_A2272	-0.612612	0.0079936
gi|116696344|ref|YP_841920.1|	cation/multidrug efflux system, mebrane-fusion component	acrA10	-0.627037	0.0419609
gi|113869583|ref|YP_728072.1|	16S rRNA methyltransferase GidB	gidB	-0.604578	0.00243423
gi|113868864|ref|YP_727353.1|	dTDP-D-glucose 4,6-dehydratase	h16_A2909	-0.587551	0.00468243
gi|113868710|ref|YP_727199.1|	UTP-glucose-1-phosphate uridylyltransferase	galU	-0.573852	0.00298434
gi|113866603|ref|YP_725092.1|	D-alanyl-D-alanine carboxypeptidase	dacB	-0.535224	0.00137356
gi|113868161|ref|YP_726650.1|	cobalt-zinc-cadmium resistance outer membrane porin	czcC1	-0.537294	0.00238275
gi|113867049|ref|YP_725538.1|	glycosyltransferase	h16_A1028	-0.520018	0.00531622
gi|113866692|ref|YP_725181.1|	bifunctional transglycosylase and transpeptidase	h16_A0665	-0.513013	0.00340908
gi|113866624|ref|YP_725113.1|	N-acetylmuramoyl-L-alanine amidase	amiC	-0.492409	0.0331956
gi|113868940|ref|YP_727429.1|	prolipoprotein diacylglyceryl transferase	h16_A2985	-0.491232	0.00785874
gi|113866518|ref|YP_725007.1|	membrane associated metalloendopeptidase	nlpD	-0.520076	0.0150025
gi|113868861|ref|YP_727350.1|	dTDP-4-dehydrorhamnose 3,5-epimerase	h16_A2906	-0.500968	0.0208933
gi|116696007|ref|YP_841583.1|	hypothetical protein H16_B2071	H16_B2071	-0.469483	0.0342666
gi|116695433|ref|YP_841009.1|	membrane protein related to metalloendopeptidases	H16_B1491	-0.452946	0.0306183
gi|113868348|ref|YP_726837.1|	M23B subfamily metallopeptidase	h16_A2374	-0.480022	0.0223127
gi|116695060|ref|YP_840636.1|	cation/multidrug efflux system outer membrane porin	acrC9	-0.451572	0.0192254
gi|113866609|ref|YP_725098.1|	cation/multidrug efflux system outer membrane porin	acrC1	-0.437038	0.00994594
gi|113866928|ref|YP_725417.1|	glycosyltransferase involved in LPS biosynthesis	h16_A0903	-0.45152	0.0186314
gi|113866633|ref|YP_725122.1|	tetraacyldisaccharide 4'-kinase	lpxK	-0.404883	0.0109625
gi|116696084|ref|YP_841660.1|	membrane carboxypeptidase	H16_B2148	-0.408609	0.0184005
gi|116696043|ref|YP_841619.1|	RHS family protein	H16_B2107	-0.380744	0.0486531
gi|113869199|ref|YP_727688.1|	lytic transglycosylase	h16_A3245	-0.39285	0.0198358
gi|113868839|ref|YP_727328.1|	ADP-heptose:LPS heptosyltransferase I	rfaF1	-0.356543	0.0324995
[N] Cell motility
gi|116694219|ref|YP_728430.1|	flagellar hook protein FlgE	flgE	-3.2972	1.4e-49
gi|116694222|ref|YP_728433.1|	flagellar basal body L-ring protein	flgH	-2.96727	1.88e-49
gi|116694218|ref|YP_728429.1|	flagellar basal body rod modification protein	flgD	-3.03571	1.26e-39
gi|116696299|ref|YP_841875.1|	flagellar protein	fliS	-3.07331	6.6e-15
gi|116694220|ref|YP_728431.1|	flagellar basal body rod protein FlgF	flgF	-2.98194	8.8e-41
gi|116694223|ref|YP_728434.1|	flagellar basal body P-ring protein	flgI	-2.92181	3.43e-41
gi|116694221|ref|YP_728432.1|	flagellar basal body rod protein FlgG	flgG	-2.93884	1.37e-36
gi|116694225|ref|YP_728436.1|	flagellar hook-associated protein FlgK	flgK	-2.75854	6.88e-32
gi|116696298|ref|YP_841874.1|	flagellar hook-associated protein 2	fliD	-2.76173	9.64e-19
gi|116696306|ref|YP_841882.1|	flagellar assembly protein H	fliH	-2.71408	5.77e-32
gi|116694188|ref|YP_728399.1|	methyl-accepting chemotaxis protein	H16_B0233	-2.69401	1.44e-23
gi|116694186|ref|YP_728397.1|	chemotaxis protein	cheW3	-2.69129	1.53e-20
gi|116694226|ref|YP_728437.1|	flagellar hook-associated protein FlgL	flgL	-2.53094	6.31e-27
gi|116696307|ref|YP_841883.1|	flagellum-specific ATP synthase	fliI	-2.55571	2.55e-30
gi|116694209|ref|YP_728420.1|	flagellar biosynthesis regulator FlhF	flhF	-2.50197	7.86e-34
gi|116696305|ref|YP_841881.1|	flagellar motor switch protein G	fliG	-2.40623	2.97e-26
gi|116694187|ref|YP_728398.1|	methyl-accepting chemotaxis protein	H16_B0232	-2.34768	2.76e-22
gi|116696296|ref|YP_841872.1|	flagellin	fliC	-3.22055	4.32e-06
gi|116696309|ref|YP_841885.1|	flagellar hook-length control protein	fliK2	-2.26219	1.62e-27
gi|116696304|ref|YP_841880.1|	flagellar MS-ring protein	fliF	-2.27206	2.91e-25
gi|116694207|ref|YP_728418.1|	flagellar biosynthesis protein FlhB	flhB	-2.24337	1.63e-23
gi|116696303|ref|YP_841879.1|	flagellar hook-basal body complex protein	fliE	-2.14118	1.7e-13
gi|116694208|ref|YP_728419.1|	flagellar biosynthesis protein FlhA	flhA	-2.05779	1.34e-17
gi|116696308|ref|YP_841884.1|	flagellar protein	fliJ	-1.96491	5.83e-10
gi|116695869|ref|YP_841445.1|	methyl-accepting chemotaxis protein	H16_B1933	-1.9044	5.32e-15
gi|116694215|ref|YP_728426.1|	flagellar basal body P-ring biosynthesis protein FlgA	flgA	-1.91227	2.34e-14
gi|116694217|ref|YP_728428.1|	flagellar basal body rod protein	flgC	-1.88562	1.2e-12
gi|116694214|ref|YP_728425.1|	negative regulator of flagellin synthesis	flgM	-1.92182	6.11e-07
gi|116694224|ref|YP_728435.1|	flagellar rod assembly protein/muramidase FlgJ	flgJ	-1.75517	1.28e-21
gi|116694516|ref|YP_728727.1|	flagellar motor switch protein/type III secretory pathway protein	fliN	-1.78786	1.51e-14
gi|116694216|ref|YP_728427.1|	flagellar basal body rod protein FlgB	flgB	-1.80704	3.6e-08
gi|116694515|ref|YP_728726.1|	flagellar biosynthesis protein	fliO	-1.65548	4.69e-10
gi|116694192|ref|YP_728403.1|	flagellar motor component	motA	-1.6633	2.87e-12
gi|113868340|ref|YP_726829.1|	Type IV pilus biogenesis protein PilF	pilF	-1.58426	2.33e-15
gi|116694514|ref|YP_728725.1|	flagellar biosynthesis protein FliP	fliP	-1.56389	1.17e-09
gi|116696058|ref|YP_841634.1|	methyl-accepting chemotaxis protein	tar2	-1.46049	1.99e-07
gi|116696231|ref|YP_841807.1|	methyl-accepting chemotaxis protein i	H16_B2295	-1.23475	1.06e-08
gi|113867007|ref|YP_725496.1|	flp pilus assembly protein TadC	tadC2	-1.23785	1.4e-07
gi|116694193|ref|YP_728404.1|	flagellar motor protein MotB	motB	-1.20447	2.78e-10
gi|116696441|ref|YP_842017.1|	methyl-accepting chemotaxis protein	H16_B2505	-1.20308	2.15e-07
gi|116694183|ref|YP_728394.1|	methyl-accepting chemotaxis protein	H16_B0228	-1.14233	5.56e-10
gi|116694512|ref|YP_728723.1|	flagellar biosynthesis protein	fliR	-1.1701	0.000150177
gi|116694517|ref|YP_728728.1|	flagellar motor switch protein	fliM	-1.11586	4.37e-07
gi|38638008|ref|NP_942982.1|	component of type II secretion apparatus	pilR	-1.07924	0.000140242
gi|116694198|ref|YP_728409.1|	chemotaxis-specific methylesterase	cheB1	-1.05598	1.38e-08
gi|116695984|ref|YP_841560.1|	chemotaxis specific sensory transducer kinase	cheA2Y2	-1.04646	3.91e-09
gi|116694194|ref|YP_728405.1|	chemotaxis protein histidine kinase	cheA1	-1.04663	1.56e-08
gi|113869474|ref|YP_727963.1|	general secretion pathway protein H	gspH	-0.996575	3.73e-08
gi|38638012|ref|NP_942986.1|	component of type II secretion apparatus	pilN	-1.0141	0.000839892
gi|113869473|ref|YP_727962.1|	general secretion pathway protein G	gspG	-0.974858	6.88e-08
gi|116694518|ref|YP_728729.1|	flagellar basal body-associated protein	fliL	-1.03853	1.17e-05
gi|113868803|ref|YP_727292.1|	Type IV pilus assembly protein FimT	fimT3	-0.979378	5.94e-07
gi|116695982|ref|YP_841558.1|	methylase of chemotaxis methyl-accepting proteins	cheR2	-0.953733	7.64e-08
gi|113866805|ref|YP_725294.1|	fimbrial protein	h16_A0779	-0.899912	5.47e-06
gi|113869387|ref|YP_727876.1|	Type IV pilus assembly protein PilM	pilM	-0.906432	0.000520124
gi|116694195|ref|YP_728406.1|	chemotaxis protein	cheW1	-0.86157	2.11e-06
gi|116694144|ref|YP_728355.1|	flp pilus assembly protein TadC	tadC3	-0.865662	3.2e-05
gi|113869475|ref|YP_727964.1|	general secretion pathway protein I	gspI	-0.807911	0.00195143
gi|116695980|ref|YP_841556.1|	methyl-accepting chemotaxis transducer	mcp	-0.798883	1.9e-06
gi|116696025|ref|YP_841601.1|	fimbrial assembly protein	fimC	-0.812934	0.00461457
gi|113869483|ref|YP_727972.1|	general secretion pathway protein F	gspF	-0.746215	7.04e-05
gi|113868792|ref|YP_727281.1|	Type IV pilus assembly protein PilV	pilV2	-0.707119	0.000499877
gi|116694196|ref|YP_728407.1|	chemotaxis specific methyltransferase	cheR1	-0.698265	0.000378125
gi|116694197|ref|YP_728408.1|	chemoreceptor glutamine deamidase CheD	cheD1	-0.687004	0.000571805
gi|116695985|ref|YP_841561.1|	chemotaxis-specific methylesterase	cheB2	-0.563303	0.00324871
gi|116695983|ref|YP_841559.1|	chemotaxis protein	cheW2b	-0.551883	0.0300119
gi|113869208|ref|YP_727697.1|	Type IV pilus assembly protein PilB	pilB	-0.519897	0.0171921
gi|113868795|ref|YP_727284.1|	Type IV pilus assembly protein, tip-associated adhesin PilY1	pilY2	-0.528122	0.00584809
gi|113869058|ref|YP_727547.1|	Type IV pilus twitching motility protein PilT	pilT	-0.500301	0.0383702
gi|113869209|ref|YP_727698.1|	Type IV pilus assembly protein PilC	pilC	-0.474199	0.00915723
gi|116696007|ref|YP_841583.1|	hypothetical protein H16_B2071	H16_B2071	-0.469483	0.0342666
gi|113868794|ref|YP_727283.1|	Type IV pilus assembly protein PilX	pilX2	-0.456908	0.0262018
[O] Post-translational modification, protein turnover, and chaperones
gi|113868776|ref|YP_727265.1|	peroxiredoxin	h16_A2819	-3.46133	3.45e-45
gi|113868197|ref|YP_726686.1|	Zn-dependent protease with chaperone function	htpX1	-3.06971	1.68e-45
gi|116696299|ref|YP_841875.1|	flagellar protein	fliS	-3.07331	6.6e-15
gi|113868294|ref|YP_726783.1|	cbb3-type cytochrome oxidase, subunit I	ccoN	-2.87145	4.15e-17
gi|113869043|ref|YP_727532.1|	molecular chaperone DnaK	dnaK	-2.76602	3.64e-30
gi|38637918|ref|NP_942892.1|	protease	PHG257	-2.73892	2.45e-28
gi|113867157|ref|YP_725646.1|	molecular chaperone GrpE	grpE	-2.39784	3.35e-40
gi|38637917|ref|NP_942891.1|	hypothetical protein PHG256	PHG256	-2.21242	1.63e-32
gi|113869342|ref|YP_727831.1|	stringent starvation protein A (glutathione S-transferase)	sspA	-2.1422	8.64e-25
gi|113866732|ref|YP_725221.1|	co-chaperonin GroES	groES	-2.15172	1.98e-18
gi|113869042|ref|YP_727531.1|	chaperone protein DnaJ	dnaJ	-2.07453	1.06e-21
gi|113868613|ref|YP_727102.1|	heat shock protein 90	htpG	-2.03352	6.6e-26
gi|113867510|ref|YP_725999.1|	peptidyl-prolyl cis-trans isomerase	h16_A1499	-1.99195	2.4e-21
gi|113867474|ref|YP_725963.1|	peroxiredoxin	h16_A1460	-2.05527	2.2e-12
gi|113868319|ref|YP_726808.1|	hypothetical protein H16_A2344	yggX	-1.95435	2.12e-12
gi|116696308|ref|YP_841884.1|	flagellar protein	fliJ	-1.96491	5.83e-10
gi|116695325|ref|YP_840901.1|	ATP-dependent protease Clp, ATPase subunit	clpC2	-1.88141	1.99e-17
gi|113868832|ref|YP_727321.1|	protein-L-isoaspartate carboxylmethyltransferase	pcm	-1.8457	2.17e-25
gi|116694215|ref|YP_728426.1|	flagellar basal body P-ring biosynthesis protein FlgA	flgA	-1.91227	2.34e-14
gi|113868748|ref|YP_727237.1|	FKBP-type peptidyl-prolyl cis-trans isomerase	h16_A2790	-1.87945	1.86e-11
gi|113869633|ref|YP_728122.1|	M48 family peptidase	htpX3	-1.76451	7.55e-23
gi|116694224|ref|YP_728435.1|	flagellar rod assembly protein/muramidase FlgJ	flgJ	-1.75517	1.28e-21
gi|113866733|ref|YP_725222.1|	chaperonin GroEL	groEL	-1.79569	5.5e-11
gi|113869129|ref|YP_727618.1|	thiol peroxidase	tpx	-1.65814	5.04e-17
gi|113867238|ref|YP_725727.1|	peptidyl-prolyl cis-trans isomerase	ppiB	-1.5606	1.04e-16
gi|113867495|ref|YP_725984.1|	trigger factor	tig	-1.62483	1.4e-09
gi|113868016|ref|YP_726505.1|	hypothetical protein H16_A2037	h16_A2037	-1.54735	8.98e-14
gi|38637902|ref|NP_942876.1|	activase of anaerobic class III ribonucleotide reductase	nrdG	-1.54912	1.89e-07
gi|113868368|ref|YP_726857.1|	thioredoxin	h16_A2394	-1.56684	3.18e-07
gi|38637774|ref|NP_942748.1|	ATPase	PHG109	-1.4999	1.47e-08
gi|116695336|ref|YP_840912.1|	rubisco accessory protein CbbX, AAA ATPase	cbbX2	-1.41359	9.83e-15
gi|113867525|ref|YP_726014.1|	peptidyl-prolyl cis-trans isomerase	h16_A1514	-1.39946	1.37e-09
gi|113866541|ref|YP_725030.1|	peptidyl-prolyl cis-trans isomerase (rotamase c)protein	h16_A0512	-1.38585	4.16e-11
gi|113868330|ref|YP_726819.1|	membrane protease subunit stomatin/prohibitin-like protein	hflC1	-1.36446	2.42e-10
gi|113868331|ref|YP_726820.1|	membrane protease subunit stomatin/prohibitin-like protein	hflC2	-1.34117	1.08e-10
gi|113867634|ref|YP_726123.1|	molecular chaperone	h16_A1623	-1.37664	3.48e-11
gi|113868753|ref|YP_727242.1|	thioredoxin domain-containing protein	h16_A2795	-1.30009	1.09e-13
gi|113866510|ref|YP_724999.1|	redox protein, regulator of disulfide-bond formation	h16_A0481	-1.31117	3.43e-08
gi|38637775|ref|NP_942749.1|	hypothetical protein PHG110	PHG110	-1.31256	2.69e-05
gi|113868522|ref|YP_727011.1|	trypsin-like serine protease	h16_A2560	-1.28287	3.16e-07
gi|113867239|ref|YP_725728.1|	peptidyl-prolyl cis-trans isomerase	ppiA	-1.26924	3.27e-14
gi|113866381|ref|YP_724870.1|	hemeA synthase	ctaA	-1.24719	7.83e-15
gi|113868225|ref|YP_726714.1|	ATP-dependent protease Clp, ATPase subunit	clpB1	-1.22849	6.06e-10
gi|116696266|ref|YP_841842.1|	U32 family peptidase	H16_B2330	-1.22931	3.13e-06
gi|113866780|ref|YP_725269.1|	thioredoxin reductase	h16_A0753	-1.20088	3.89e-11
gi|113868554|ref|YP_727043.1|	thioredoxin reductase	trxB2	-1.18485	4.13e-08
gi|113868214|ref|YP_726703.1|	ABC transporter permease	cysW	-1.1736	4.5e-06
gi|113869348|ref|YP_727837.1|	trypsin-like serine protease	h16_A3401	-1.12654	2.74e-08
gi|113869079|ref|YP_727568.1|	glutathione S-transferase	h16_A3125	-1.11733	5.11e-06
gi|116696265|ref|YP_841841.1|	peptidase family U32	H16_B2329	-1.11997	5.87e-05
gi|113868668|ref|YP_727157.1|	M48 family peptidase	h16_A2710	-1.10209	9.02e-11
gi|113868015|ref|YP_726504.1|	membrane protease subunits, stomatin/prohibitin homologs	h16_A2036	-1.08133	2.04e-07
gi|113866382|ref|YP_724871.1|	protoheme IX farnesyltransferase	ctaB	-1.09489	1.52e-08
gi|113868215|ref|YP_726704.1|	ABC transporter permease	cysT	-1.0744	3.87e-10
gi|113869402|ref|YP_727891.1|	Thiol:disulfide interchange protein	dsbD	-1.05874	2.16e-10
gi|113868718|ref|YP_727207.1|	redox protein, regulator of disulfide-bond formation	h16_A2760	-1.05545	9.62e-09
gi|113869501|ref|YP_727990.1|	Thiol-disulfide isomerase and thioredoxins	h16_A3564	-1.03767	1.78e-09
gi|113869291|ref|YP_727780.1|	glutaredoxin-like protein	h16_A3343	-1.03595	2.28e-05
gi|113869638|ref|YP_728127.1|	Thiol-disulfide isomerase and thioredoxins	h16_A3703	-1.00269	2.74e-07
gi|113866364|ref|YP_724853.1|	glutaredoxin-like protein	h16_A0334	-0.968145	2.11e-07
gi|113867123|ref|YP_725612.1|	glutathione S-transferase	h16_A1103	-0.923578	1.09e-07
gi|113869396|ref|YP_727885.1|	ABC-type transporter, permease component: cytochrome c assembly	h16_A3449	-0.927854	6.15e-06
gi|113867635|ref|YP_726124.1|	molecular chaperone	h16_A1624	-0.940197	1.9e-05
gi|113866230|ref|YP_724719.1|	ATP-dependent protease peptidase subunit	clpY	-0.919719	3.55e-05
gi|113867496|ref|YP_725985.1|	ATP-dependent Clp protease proteolytic subunit	clpP	-0.881576	0.000321715
gi|113868304|ref|YP_726793.1|	ABC transporter permease	h16_A2329	-0.803379	8.12e-06
gi|113866336|ref|YP_724825.1|	peroxiredoxin	bcp	-0.801455	1.14e-06
gi|113868986|ref|YP_727475.1|	peptidyl-prolyl cis-trans isomerase	h16_A3032	-0.792918	2.14e-05
gi|113867183|ref|YP_725672.1|	chaperone protein HscA	hscA	-0.806675	0.000294304
gi|116696114|ref|YP_841690.1|	peptidyl-prolyl cis-trans isomerase	H16_B2178	-0.760859	7.09e-05
gi|113868349|ref|YP_726838.1|	protein-L-isoaspartate carboxylmethyltransferase	h16_A2375	-0.752986	0.000229066
gi|113868939|ref|YP_727428.1|	zinc metalloprotease with chaperone function	h16_A2984	-0.731716	0.00067617
gi|116694110|ref|YP_728321.1|	hypothetical protein H16_B0150	H16_B0150	-0.725915	0.000956806
gi|113868014|ref|YP_726503.1|	SsrA-binding protein	smpB	-0.701176	0.000429356
gi|113868096|ref|YP_726585.1|	O-sialoglycoprotein endopeptidase	h16_A2118	-0.6512	0.000306852
gi|113866250|ref|YP_724739.1|	M48 family peptidase	h16_A0219	-0.625211	0.00185755
gi|113867905|ref|YP_726394.1|	organic radical activating enzyme	h16_A1925	-0.581052	0.00108649
gi|38638086|ref|NP_943060.1|	CbbX	cbbXp	-0.571397	0.00293486
gi|113869123|ref|YP_727612.1|	thioredoxin-like protein	h16_A3169	-0.529089	0.00070729
gi|113868245|ref|YP_726734.1|	bacterioferritin comigratory protein	h16_A2269	-0.50314	0.00626831
gi|113868415|ref|YP_726904.1|	FtsH endopeptidase	ftsH	-0.517168	0.0319926
gi|113869279|ref|YP_727768.1|	protein-disulfide isomerase	h16_A3331	-0.490683	0.00965768
gi|113866517|ref|YP_725006.1|	anhydro-N-acetylmuramic acid kinase	anmK	-0.476836	0.00352691
gi|113867228|ref|YP_725717.1|	FKBP-type peptidyl-prolyl cis-trans isomerase 2	slpA	-0.481889	0.0254738
gi|113868036|ref|YP_726525.1|	PII uridylyl-transferase	glnD	-0.473499	0.0177896
gi|113866231|ref|YP_724720.1|	ATP-dependent protease ATP-binding subunit HslU	hslU	-0.468134	0.0220856
gi|113869546|ref|YP_728035.1|	heat shock protein HtpX	htpX2	-0.429771	0.0178839
gi|113867110|ref|YP_725599.1|	glutathione S-transferase	h16_A1090	-0.407992	0.0116626
[P] Inorganic ion transport and metabolism
gi|113867081|ref|YP_725570.1|	NADH dehydrogenase subunit L	nuoL	-2.59054	3.21e-28
gi|113868249|ref|YP_726738.1|	inorganic phosphate transporter	pitA	-2.36373	1.28e-30
gi|113866839|ref|YP_725328.1|	ABC transporter periplasmic protein	h16_A0813	-2.18376	3.21e-34
gi|113868926|ref|YP_727415.1|	ABC-type cobalamin transporter, permease component (BtuC)	btuC	-2.16328	2.86e-35
gi|113866694|ref|YP_725183.1|	Sodium:sulfate symporter transmembrane region	h16_A0667	-2.08812	1.26e-13
gi|113868357|ref|YP_726846.1|	ABC-type transporter, periplasmic component	h16_A2383	-2.0558	2.14e-18
gi|113868693|ref|YP_727182.1|	phenylpropionate dioxygenase or related ring-hydroxylating dioxygenase, large terminal subunit	h16_A2735	-2.06461	2.61e-23
gi|113868296|ref|YP_726785.1|	heavy metal transporting P-type ATPase	zntA	-2.05125	3.12e-09
gi|113868356|ref|YP_726845.1|	ABC transporter ATPase	h16_A2382	-2.00132	1.28e-32
gi|113869136|ref|YP_727625.1|	outer membrane receptor, TonB dependent	h16_A3182	-1.95678	1.01e-22
gi|113866363|ref|YP_724852.1|	rhodanese-related sulfurtransferase	h16_A0333	-1.83107	8.41e-29
gi|113866637|ref|YP_725126.1|	superoxide dismutase	sodA	-1.84641	3.41e-16
gi|116694391|ref|YP_728602.1|	Na+/H+ antiporter 1	nhaA	-1.79742	7.68e-17
gi|113868295|ref|YP_726784.1|	cbb3-type cytochrome oxidase, maturation protein	ccoS	-1.85633	2.71e-05
gi|113868250|ref|YP_726739.1|	phosphate transport regulator	h16_A2274	-1.7335	1.08e-14
gi|113868047|ref|YP_726536.1|	arsenate reductase	arsC1	-1.68159	2e-12
gi|116695447|ref|YP_841023.1|	major facilitator superfamily transporter MHS family protein	H16_B1506	-1.70051	2.94e-14
gi|113869062|ref|YP_727551.1|	metalloregulation DNA-binding stress protein	h16_A3108	-1.68398	5.7e-10
gi|113868833|ref|YP_727322.1|	rhodanese-related sulfurtransferase	pspE2	-1.61894	9.08e-22
gi|116694392|ref|YP_728603.1|	fragmented potassium transport system, partial	H16_B0440	-1.59013	2.35e-13
gi|113868355|ref|YP_726844.1|	ABC transporter permease	h16_A2381	-1.56974	8.54e-18
gi|113866838|ref|YP_725327.1|	ABC transporter permease	h16_A0812	-1.517	2.95e-17
gi|113868152|ref|YP_726641.1|	arsenite efflux pump ACR3	acrE	-1.41224	2.61e-13
gi|113867337|ref|YP_725826.1|	MFS family transporter	h16_A1318	-1.40422	9.24e-18
gi|113868213|ref|YP_726702.1|	ABC transporter ATPase	cysA	-1.44188	1.19e-11
gi|113868412|ref|YP_726901.1|	ABC transporter periplasmic protein	pstS	-1.31011	5.88e-16
gi|113869605|ref|YP_728094.1|	copper chaperone, heavy metal ion binding	copZ	-1.44807	0.00435116
gi|113869401|ref|YP_727890.1|	Mg2+/Co2+ transporter	corA3	-1.28289	2.26e-13
gi|113869403|ref|YP_727892.1|	periplasmic divalent cation tolerance protein CutA	cutA	-1.27738	2.04e-15
gi|116696118|ref|YP_841694.1|	copper resistance protein D, transmembrane component	copD	-1.21165	3.62e-05
gi|113867381|ref|YP_725870.1|	sulfate permease family transporter	h16_A1366	-1.20257	1.32e-12
gi|113866837|ref|YP_725326.1|	ABC transporter ATPase	metN	-1.20221	1.99e-10
gi|113869097|ref|YP_727586.1|	FUR family transcriptional regulator	h16_A3143	-1.22726	8.97e-05
gi|113868214|ref|YP_726703.1|	ABC transporter permease	cysW	-1.1736	4.5e-06
gi|113868223|ref|YP_726712.1|	ABC transporter periplasmic protein	cysP	-1.1855	8.01e-05
gi|116695696|ref|YP_841272.1|	major facilitator superfamily transporter AAHS family protein	H16_B1760	-1.11282	7.08e-05
gi|116694953|ref|YP_729164.1|	alkylphosphonate uptake	H16_B1008	-1.09029	1.46e-10
gi|113866358|ref|YP_724847.1|	bacterioferritin (cytochrome b1)	bfr2	-1.09094	3.01e-06
gi|113866577|ref|YP_725066.1|	integral membrane protein	h16_A0549	-1.04977	2.82e-10
gi|113868660|ref|YP_727149.1|	tellurium resistance protein TerC	terC1	-1.06443	1.44e-08
gi|116696120|ref|YP_841696.1|	copper resistance protein B, copper extruder	copB	-1.05254	0.000757933
gi|113869675|ref|YP_728164.1|	cyclohexanone monooxygenase	h16_A3740	-1.02314	2.37e-05
gi|113868954|ref|YP_727443.1|	sulfite reductase subunit beta	cysI1	-1.07591	2.57e-05
gi|113868103|ref|YP_726592.1|	ABC transporter periplasmic protein	h16_A2125	-1.01707	9.39e-09
gi|113866426|ref|YP_724915.1|	Na+/phosphate symporter	nptA1	-1.01736	0.000189241
gi|113868507|ref|YP_726996.1|	Kef-type K+ transporter NAD-binding component	rosB	-0.995592	4.14e-09
gi|116696506|ref|YP_842082.1|	outer membrane receptor for Fe(III)-dicitrate	fecA	-1.00087	2.37e-08
gi|116696173|ref|YP_841749.1|	sulfate permease family transporter	H16_B2237	-0.911227	4.16e-06
gi|113868311|ref|YP_726800.1|	rhodanese-related sulfurtransferase	h16_A2336	-0.915965	6.7e-09
gi|113866194|ref|YP_724683.1|	periplasmic metal ion binding protein	h16_A0163	-0.895606	1.55e-05
gi|116696116|ref|YP_841692.1|	hypothetical protein H16_B2180	H16_B2180	-0.885928	0.00259029
gi|113866298|ref|YP_724787.1|	bacterioferritin (cytochrome b1)	bfr1	-0.848207	4.74e-06
gi|113868184|ref|YP_726673.1|	ArsR family transcriptional regulator	h16_A2208	-0.818181	0.000258183
gi|113868920|ref|YP_727409.1|	cobalamin-binding protein (BtuF)	btuF	-0.822177	6.95e-07
gi|113869662|ref|YP_728151.1|	ABC-type transporter, periplasmic component	h16_A3727	-0.777578	1.35e-06
gi|113868925|ref|YP_727414.1|	ABC-type cobalamin transporter, ATPase component(BtuD)	btuD	-0.767165	2.86e-05
gi|113868549|ref|YP_727038.1|	Na+/H+ antiporter NhaD or related arsenite permease	h16_A2587	-0.759429	2.42e-06
gi|113868408|ref|YP_726897.1|	phosphate uptake regulator PhoU	phoU	-0.734685	0.00197607
gi|116694954|ref|YP_729165.1|	bifunctional P-450:NADPH-P450 reductase	H16_B1009	-0.717563	7.89e-05
gi|113867041|ref|YP_725530.1|	molybdate-binding domain-containing protein	h16_A1020	-0.686643	0.00183867
gi|116696343|ref|YP_841919.1|	cation/multidrug efflux pump	acrB10	-0.700367	0.00489641
gi|116695659|ref|YP_841235.1|	hypothetical protein H16_B1720	H16_B1720	-0.668422	0.000307216
gi|113869465|ref|YP_727954.1|	glutathione-regulated potassium-efflux system protein KefC	kefC2	-0.669318	0.000526565
gi|113866421|ref|YP_724910.1|	Kef-type K+ transport system, membrane and NAD-binding component	kefC1	-0.639132	0.00121607
gi|113868163|ref|YP_726652.1|	cobalt-zinc-cadmium resistance efflux pump	czcB1	-0.608018	0.00173751
gi|113866786|ref|YP_725275.1|	ABC transporter periplasmic protein	h16_A0759	-0.677895	0.0171023
gi|113868950|ref|YP_727439.1|	sulfate adenylyltransferase subunit 1	cysN1	-0.659483	0.0161155
gi|113868404|ref|YP_726893.1|	exopolyphosphatase	ppx	-0.554292	0.0115075
gi|113869063|ref|YP_727552.1|	catalase	katE1	-0.485626	0.0176862
gi|113867433|ref|YP_725922.1|	potassium transporter	kup2	-0.510154	0.0168917
gi|116694534|ref|YP_728745.1|	cation/multidrug efflux pump	acrB8	-0.482982	0.0100824
gi|113868409|ref|YP_726898.1|	ABC transporter ATPase	pstB	-0.440126	0.0106473
gi|113866559|ref|YP_725048.1|	voltage-gated ClC-type chloride channel ClcB	eriC	-0.439671	0.00928894
gi|113866118|ref|YP_724607.1|	Mg2+/Co2+ transporter	corA1	-0.393233	0.0232724
[Q] Secondary metabolites biosynthesis, transport, and catabolism
gi|113869624|ref|YP_728113.1|	TRAP-type transporter, periplasmic component	h16_A3688	-2.65037	1.75e-20
gi|113869118|ref|YP_727607.1|	short chain dehydrogenase	h16_A3164	-2.16801	2.09e-28
gi|116695153|ref|YP_840729.1|	N-Acyl-D-amino acid deacylase	H16_B1209	-2.06889	6.42e-25
gi|113868528|ref|YP_727017.1|	acyl carrier protein	acpP	-1.86629	9.41e-10
gi|113868147|ref|YP_726636.1|	acetoacetyl-CoA reductase	phaB3	-1.75935	4.71e-18
gi|116695599|ref|YP_841175.1|	acyl carrier protein	H16_B1660	-1.75116	1.02e-13
gi|113869372|ref|YP_727861.1|	ABC-type transporter, periplasmic component involved in toluene tolerance	ttg2C	-1.36643	2.52e-14
gi|113866165|ref|YP_724654.1|	uncharacterized transport protein	h16_A0134	-1.33561	4.85e-10
gi|113868933|ref|YP_727422.1|	malonyl-CoA synthase	h16_A2978	-1.289	1.27e-10
gi|113866835|ref|YP_725324.1|	histone deacetylase family deacetylase	h16_A0809	-1.28212	1.09e-08
gi|113869657|ref|YP_728146.1|	hypothetical protein H16_A3722	h16_A3722	-1.1605	4.21e-06
gi|113869373|ref|YP_727862.1|	ABC-type transporter, permease component involved in toluene tolerance	ttg2B	-1.16553	3.38e-10
gi|113866951|ref|YP_725440.1|	N-carbamoylsarcosine amidohydrolase (CSHase)	h16_A0926	-1.10972	2.4e-05
gi|116696121|ref|YP_841697.1|	copper resistance protein A, multi-copper oxidase	copA	-1.09237	0.0007092
gi|113869607|ref|YP_728096.1|	alkyl sulfatase	h16_A3671	-1.06469	1.5e-08
gi|113869374|ref|YP_727863.1|	ABC-type transporter, ATPase component involved in toluene tolerance	ttg2A	-1.05473	3.08e-05
gi|116695208|ref|YP_840784.1|	long-chain-fatty-acid--CoA ligase	H16_B1264	-1.02726	1.81e-09
gi|113867353|ref|YP_725842.1|	3-hydroxybutyrate dehydrogenase	h16_A1334	-1.02896	2.47e-08
gi|113867512|ref|YP_726001.1|	ABC transporter ATPase	h16_A1501	-1.00199	2.24e-05
gi|113868529|ref|YP_727018.1|	3-ketoacyl-(acyl-carrier-protein) reductase	fabG	-0.993617	1.72e-05
gi|38637787|ref|NP_942761.1|	iron transport protein	iucA	-1.0171	0.000327231
gi|113869241|ref|YP_727730.1|	acyl-CoA synthetase	fadD3	-0.82108	0.00279588
gi|113868527|ref|YP_727016.1|	3-oxoacyl-(acyl carrier protein) synthase II	fabF	-0.85241	0.000181196
gi|113867188|ref|YP_725677.1|	short chain dehydrogenase	h16_A1168	-0.805287	3.21e-05
gi|113866163|ref|YP_724652.1|	ABC-type transporter, periplasmic component	h16_A0132	-0.739534	0.000892577
gi|113866164|ref|YP_724653.1|	ABC-type transporter, ATPase component	h16_A0133	-0.728976	0.000931164
gi|113868697|ref|YP_727186.1|	dienelactone hydrolase or related enzyme	h16_A2739	-0.735217	3.45e-06
gi|116694954|ref|YP_729165.1|	bifunctional P-450:NADPH-P450 reductase	H16_B1009	-0.717563	7.89e-05
gi|113866478|ref|YP_724967.1|	thiopurine S-methyltransferase (tpmt)	h16_A0449	-0.67818	6.26e-05
gi|113868881|ref|YP_727370.1|	TRAP-type transporter, small permease component	h16_A2926	-0.675803	0.000252845
gi|113869435|ref|YP_727924.1|	dienelactone hydrolase or related enzyme	h16_A3488	-0.66977	0.000182023
gi|113866068|ref|YP_724557.1|	Alpha-ketoglutarate-dependent taurine dioxygenase	h16_A0037	-0.632106	0.0328731
gi|113866629|ref|YP_725118.1|	Short-chain alcohol dehydrogenase/3-hydroxyacyl-CoA dehydrogenase	h16_A0602	-0.586853	0.00656855
gi|116694574|ref|YP_728785.1|	amidase related to nicotinamidase	H16_B0623	-0.570366	0.0164532
gi|113866174|ref|YP_724663.1|	2-oxopent-4-enoate hydratase	mhpD2	-0.571426	0.00044329
gi|113866875|ref|YP_725364.1|	dehydrogenase with different specificities (related to short-chain alcohol dehydrogenases)	h16_A0849	-0.559494	0.00544395
gi|113866204|ref|YP_724693.1|	2-hydroxychromene-2-carboxylate isomerase	h16_A0173	-0.534823	0.00308647
gi|116694614|ref|YP_728825.1|	short chain dehydrogenase	H16_B0663	-0.512531	0.00992398
gi|116695910|ref|YP_841486.1|	short chain dehydrogenase/reductase family oxidoreductase	H16_B1974	-0.494769	0.044142
gi|113867344|ref|YP_725833.1|	short chain dehydrogenase	h16_A1325	-0.485189	0.0071207
gi|116694130|ref|YP_728341.1|	dienelactone hydrolase or related enzyme	H16_B0175	-0.47203	0.00343019
gi|113867250|ref|YP_725739.1|	protocatechuate 3,4-dioxygenase beta subunit	pcaH3	-0.431455	0.045916
gi|116695606|ref|YP_841182.1|	3-oxoacyl-(acyl carrier protein) synthase I	fabB	-0.431784	0.0118687
gi|116694364|ref|YP_728575.1|	choline dehydrogenase/alkyl sulfatase	H16_B0411	-0.404664	0.0273109
gi|113868631|ref|YP_727120.1|	benzoate transporter	h16_A2672	-0.326706	0.0493838
[R] General function prediction only
gi|113866108|ref|YP_724597.1|	PecM protein	h16_A0077	-3.93477	2.98e-73
gi|113869377|ref|YP_727866.1|	glutamate synthase subunit beta	gltD	-3.51335	1.06e-52
gi|116695330|ref|YP_840906.1|	phosphoglycolate phosphatase	cbbZ2	-3.25105	1.16e-57
gi|113867030|ref|YP_725519.1|	transthyretin-like protein	h16_A1009	-3.01773	1.02e-43
gi|38637772|ref|NP_942746.1|	kinase	PHG107	-2.46327	9.99e-15
gi|116696409|ref|YP_841985.1|	exoenzymes regulatory protein aepA precursor	H16_B2473	-2.38531	3.78e-36
gi|113867412|ref|YP_725901.1|	ABC-type transporter, ATPase component	h16_A1397	-2.45382	1.71e-26
gi|38637901|ref|NP_942875.1|	hydroxylase	PHG237	-2.35805	3.62e-09
gi|113869118|ref|YP_727607.1|	short chain dehydrogenase	h16_A3164	-2.16801	2.09e-28
gi|113868502|ref|YP_726991.1|	hypothetical protein H16_A2536	h16_A2536	-2.06597	2.94e-21
gi|113868693|ref|YP_727182.1|	phenylpropionate dioxygenase or related ring-hydroxylating dioxygenase, large terminal subunit	h16_A2735	-2.06461	2.61e-23
gi|38637893|ref|NP_942867.1|	alcohol dehydrogenase	PHG229	-2.1377	1.16e-07
gi|113868296|ref|YP_726785.1|	heavy metal transporting P-type ATPase	zntA	-2.05125	3.12e-09
gi|113866924|ref|YP_725413.1|	rhodanese superfamily protein	h16_A0899	-1.99764	7.77e-21
gi|116694182|ref|YP_728393.1|	H-NS-like DNA-binding protein	H16_B0227	-2.00245	4.69e-09
gi|113866547|ref|YP_725036.1|	hypothetical protein H16_A0518	h16_A0518	-2.01585	1.89e-20
gi|38637817|ref|NP_942791.1|	hypothetical protein PHG153	PHG153	-1.92641	8.08e-15
gi|113867413|ref|YP_725902.1|	ABC-type transporter, permease component	h16_A1398	-1.87999	6.49e-26
gi|116695448|ref|YP_841024.1|	M38 familypeptidase	H16_B1507	-1.87782	1e-20
gi|113867226|ref|YP_725715.1|	beta-lactamase superfamily hydrolase	phnP	-1.80049	2.08e-26
gi|38637919|ref|NP_942893.1|	2-nitropropane dioxygenase	PHG258	-1.80477	2.03e-09
gi|113867414|ref|YP_725903.1|	ABC-type transporter, periplasmic component	h16_A1399	-1.78871	1.1e-17
gi|113868666|ref|YP_727155.1|	permease	h16_A2708	-1.75976	2.83e-24
gi|116695662|ref|YP_841238.1|	transmembrane protein	H16_B1723	-1.76836	5.16e-21
gi|113867085|ref|YP_725574.1|	NTP pyrophosphohydrolase	h16_A1065	-1.78748	2.06e-19
gi|113868147|ref|YP_726636.1|	acetoacetyl-CoA reductase	phaB3	-1.75935	4.71e-18
gi|113868955|ref|YP_727444.1|	permease	h16_A3000	-1.79553	4.06e-12
gi|116695447|ref|YP_841023.1|	major facilitator superfamily transporter MHS family protein	H16_B1506	-1.70051	2.94e-14
gi|113867901|ref|YP_726390.1|	ABC transporter ATPase	h16_A1921	-1.6234	5.62e-15
gi|113868327|ref|YP_726816.1|	phosphoribosyltransferase	h16_A2353	-1.61052	1.78e-14
gi|113866423|ref|YP_724912.1|	intracellular protease/amidase	thiJ	-1.60912	1.06e-13
gi|38637771|ref|NP_942745.1|	hypothetical protein PHG106	PHG106	-1.57648	2.03e-08
gi|113866561|ref|YP_725050.1|	serine/threonine protein kinase	h16_A0532	-1.5515	1.41e-19
gi|113869592|ref|YP_728081.1|	permease	h16_A3656	-1.53529	2.07e-16
gi|113868782|ref|YP_727271.1|	PP-loop superfamily ATPase	exsB	-1.49878	1.98e-17
gi|113869215|ref|YP_727704.1|	ATPase	h16_A3262	-1.50986	3.41e-18
gi|113868781|ref|YP_727270.1|	transporter component	h16_A2825	-1.47229	4.16e-14
gi|113868333|ref|YP_726822.1|	RNA-binding protein Hfq	hfq	-1.51477	3.54e-06
gi|113868825|ref|YP_727314.1|	tRNA (guanine-N(7)-)-methyltransferase	trmB	-1.44776	1.67e-17
gi|113867337|ref|YP_725826.1|	MFS family transporter	h16_A1318	-1.40422	9.24e-18
gi|113868332|ref|YP_726821.1|	GTPase	hflX	-1.41185	3.49e-13
gi|116696119|ref|YP_841695.1|	copper resistance protein C	copC	-1.45329	0.00026614
gi|113866195|ref|YP_724684.1|	Zn-dependent hydrolase including glyoxylase	h16_A0164	-1.3994	3.88e-11
gi|113869185|ref|YP_727674.1|	hypothetical protein H16_A3231	h16_A3231	-1.44773	1.07e-05
gi|113868754|ref|YP_727243.1|	hypothetical protein H16_A2796	h16_A2796	-1.37491	3.1e-12
gi|113868326|ref|YP_726815.1|	NADH-flavin reductase	h16_A2352	-1.35767	4.89e-15
gi|113868341|ref|YP_726830.1|	Fe-S-cluster redox protein	h16_A2367	-1.38558	6.1e-10
gi|113866477|ref|YP_724966.1|	ubiquinone biosynthesis protein UbiB	ubiB	-1.35434	5.01e-14
gi|116694662|ref|YP_728873.1|	plasmid stability protein StbB	stbB2	-1.35219	1.95e-10
gi|113869020|ref|YP_727509.1|	hypothetical protein H16_A3066	h16_A3066	-1.3289	2.47e-13
gi|116695335|ref|YP_840911.1|	hydrolase	cbbY2	-1.40226	8.9e-10
gi|113867911|ref|YP_726400.1|	ABC transporter ATPase	h16_A1931	-1.33889	1.44e-15
gi|113868931|ref|YP_727420.1|	permease	h16_A2976	-1.31983	4.6e-14
gi|113866505|ref|YP_724994.1|	glutamine amidotransferase class II	h16_A0476	-1.31862	4.18e-10
gi|38637851|ref|NP_942825.1|	plasmid maintenance protein	mvpA	-1.3433	3.06e-08
gi|113866700|ref|YP_725189.1|	lysine efflux permease	lysE	-1.32087	1.41e-08
gi|113866521|ref|YP_725010.1|	phospholipid-binding protein	h16_A0492	-1.29448	1.46e-12
gi|113867222|ref|YP_725711.1|	Zn-dependent membrane-bound protease	h16_A1202	-1.27735	2.39e-09
gi|113869399|ref|YP_727888.1|	ribosome biogenesis GTP-binding protein YsxC	engB	-1.25895	2.56e-13
gi|113866311|ref|YP_724800.1|	diadenosine tetraphosphate (Ap4A) hydrolase	h16_A0281	-1.29241	3.08e-09
gi|113868789|ref|YP_727278.1|	thioesterase	h16_A2833	-1.25596	1.5e-12
gi|113866334|ref|YP_724823.1|	acetylserotonin O-methyltransferase	asmT	-1.28447	7.43e-12
gi|113867447|ref|YP_725936.1|	DNA uptake lipoprotein	h16_A1433	-1.27931	5.89e-08
gi|113866331|ref|YP_724820.1|	alpha/beta superfamily hydrolase	h16_A0301	-1.25044	3.35e-11
gi|113869329|ref|YP_727818.1|	plasmid stability protein StbB	stbB1	-1.2509	2.97e-05
gi|38638080|ref|NP_943054.1|	phosphoglycolate phosphatase	cbbZp	-1.24493	2.12e-10
gi|113868375|ref|YP_726864.1|	alpha-beta hydrolase family esterase	h16_A2404	-1.20258	1.71e-13
gi|113868334|ref|YP_726823.1|	GTP-binding protein EngA	engA	-1.22814	2.1e-08
gi|113866784|ref|YP_725273.1|	alcohol dehydrogenase	adh	-1.19161	1.59e-10
gi|113866949|ref|YP_725438.1|	alpha/beta fold family hydrolase/acetyltransferase	h16_A0924	-1.22503	4.39e-05
gi|113866553|ref|YP_725042.1|	apolipoprotein N-acyltransferase	lnt	-1.19972	1.86e-07
gi|116694257|ref|YP_728468.1|	hypothetical protein H16_B0303	H16_B0303	-1.16182	5.64e-11
gi|113869204|ref|YP_727693.1|	GTPase ObgE	obgE	-1.18068	6.25e-08
gi|113868946|ref|YP_727435.1|	permease	yjgP	-1.13027	3.85e-10
gi|113866472|ref|YP_724961.1|	ABC-type transporter, ATPase and permease components	h16_A0443	-1.10374	5.45e-09
gi|113866383|ref|YP_724872.1|	Sco1/SenC family cytochrome oxidase assembly protein	sco2	-1.10673	5.66e-09
gi|116695588|ref|YP_841164.1|	hypothetical protein H16_B1649	H16_B1649	-1.08046	1.39e-08
gi|113866240|ref|YP_724729.1|	haloacid dehalogenase-like hydrolase	h16_A0209	-1.11305	1.49e-09
gi|116695696|ref|YP_841272.1|	major facilitator superfamily transporter AAHS family protein	H16_B1760	-1.11282	7.08e-05
gi|113869607|ref|YP_728096.1|	alkyl sulfatase	h16_A3671	-1.06469	1.5e-08
gi|113868947|ref|YP_727436.1|	permease	yjgQ	-1.09433	8.84e-09
gi|38637844|ref|NP_942818.1|	H-NS-like protein	PHG180	-1.09877	0.00486311
gi|113866923|ref|YP_725412.1|	NTP pyrophosphohydrolase (oxidative damage repair enzyme)	h16_A0898	-1.02565	7.2e-08
gi|113867353|ref|YP_725842.1|	3-hydroxybutyrate dehydrogenase	h16_A1334	-1.02896	2.47e-08
gi|113866545|ref|YP_725034.1|	DMT superfamily permease	h16_A0516	-1.03989	3.05e-08
gi|113866960|ref|YP_725449.1|	ABC-type transporter, periplasmic component	h16_A0935	-1.04259	1.95e-06
gi|113868721|ref|YP_727210.1|	4-oxalocrotonate tautomerase	h16_A2763	-1.03269	2.43e-06
gi|113866479|ref|YP_724968.1|	SSS family APC transporter	h16_A0450	-0.989614	9.36e-09
gi|116694027|ref|YP_728238.1|	beta-lactamase superfamily hydrolase	H16_B0067	-0.985925	1.02e-08
gi|113868194|ref|YP_726683.1|	HAD superfamily hydrolase	h16_A2218	-0.980582	2.23e-09
gi|113868529|ref|YP_727018.1|	3-ketoacyl-(acyl-carrier-protein) reductase	fabG	-0.993617	1.72e-05
gi|113867362|ref|YP_725851.1|	phenylalanyl-tRNA synthetase subunit beta	pheT	-0.962071	5.97e-06
gi|38637836|ref|NP_942810.1|	hypothetical protein PHG172	PHG172	-0.946882	5.25e-05
gi|113869266|ref|YP_727755.1|	phosphoglycolate phosphatase	gph	-0.957712	1.25e-05
gi|38637867|ref|NP_942841.1|	hypothetical protein PHG203	PHG203	-0.945947	0.000139837
gi|113866484|ref|YP_724973.1|	dATP pyrophosphohydrolase	ntpA	-0.967836	0.000994692
gi|113866038|ref|YP_724527.1|	metal-dependent hydrolase	h16_A0007	-0.93545	6.51e-06
gi|113867220|ref|YP_725709.1|	metal-dependent phosphoesterase	h16_A1200	-0.936352	0.000187739
gi|113868297|ref|YP_726786.1|	ATPase	h16_A2322	-0.913167	3.14e-08
gi|116696192|ref|YP_841768.1|	H-NS-like DNA-binding protein	H16_B2256	-0.909548	0.00538617
gi|113866975|ref|YP_725464.1|	Serine/threonine protein kinase	h16_A0951	-0.906132	2.52e-05
gi|113868350|ref|YP_726839.1|	stationary phase survival protein SurE	surE	-0.881732	3.28e-06
gi|113866193|ref|YP_724682.1|	short chain dehydrogenase	h16_A0162	-0.857534	4.6e-07
gi|113866555|ref|YP_725044.1|	unkown domain/ metalloprotease fusion protein	h16_A0526	-0.854945	1.08e-06
gi|116695066|ref|YP_840642.1|	hypothetical protein H16_B1121	H16_B1121	-0.861696	0.000663839
gi|113869201|ref|YP_727690.1|	dinucleoside polyphosphate hydrolase	h16_A3247	-0.867155	0.00193931
gi|113868432|ref|YP_726921.1|	hydroxyacylglutathione hydrolase	gloB2	-0.854157	6.25e-05
gi|113869353|ref|YP_727842.1|	diadenosine tetraphosphate (Ap4A) hydrolase and other HIT family hydrolases	h16_A3406	-0.833893	0.000226958
gi|113867212|ref|YP_725701.1|	carbonic anhydrase / acetyltransferase	h16_A1192	-0.825178	4.5e-05
gi|113869571|ref|YP_728060.1|	succinyl-CoA synthetase, alpha subunit-related enzymes	h16_A3635	-0.801921	0.000481432
gi|113866410|ref|YP_724899.1|	hypothetical protein H16_A0381	h16_A0381	-0.793054	0.0144726
gi|113868548|ref|YP_727037.1|	lactate dehydrogenase or related dehydrogenase	h16_A2586	-0.777053	2.49e-06
gi|113867188|ref|YP_725677.1|	short chain dehydrogenase	h16_A1168	-0.805287	3.21e-05
gi|116695148|ref|YP_840724.1|	hypothetical protein H16_B1204	H16_B1204	-0.772615	0.00229192
gi|113868312|ref|YP_726801.1|	competence-damage protein	h16_A2337	-0.779964	8.51e-06
gi|113866420|ref|YP_724909.1|	sugar phosphate isomerase involved in capsule formation	gutQ	-0.761973	2.76e-05
gi|113868702|ref|YP_727191.1|	homoserine kinase	thrB	-0.761105	4.05e-06
gi|113869559|ref|YP_728048.1|	Zn-dependent hydrolase / glyoxylase	h16_A3623	-0.753373	1.17e-05
gi|113869466|ref|YP_727955.1|	glutathione-regulated potassium-efflux system protein kefC	h16_A3528	-0.752842	0.00249083
gi|38638085|ref|NP_943059.1|	CbbY	cbbYp	-0.771616	5.84e-05
gi|113868043|ref|YP_726532.1|	hypothetical protein H16_A2064	h16_A2064	-0.7447	7.69e-06
gi|38638027|ref|NP_943001.1|	channel-forming protein	traG	-0.739702	0.00764583
gi|113867138|ref|YP_725627.1|	MoxR-like ATPase	h16_A1118	-0.728745	1.57e-05
gi|113868306|ref|YP_726795.1|	HAD superfamily hydrolase	h16_A2331	-0.729324	1.35e-05
gi|113869612|ref|YP_728101.1|	large extracellular alpha-helicalprotein	h16_A3676	-0.722872	0.000433855
gi|113866995|ref|YP_725484.1|	flavoprotein	h16_A0973	-0.73962	2.81e-05
gi|113868183|ref|YP_726672.1|	hypothetical protein H16_A2207	h16_A2207	-0.713808	0.0176402
gi|113869618|ref|YP_728107.1|	methyltransferase	h16_A3682	-0.713066	9.73e-05
gi|116695107|ref|YP_840683.1|	alpha/beta fold family hydrolase	H16_B1162	-0.748566	0.00396275
gi|113869487|ref|YP_727976.1|	spermidine N1-acetyltransferase	h16_A3549	-0.685792	0.00137627
gi|113866585|ref|YP_725074.1|	hydrolase of the alpha/beta-hydrolase fold	h16_A0557	-0.697159	2.83e-05
gi|116694541|ref|YP_728752.1|	nucleic-acid-binding protein containing a Zn-ribbon	H16_B0590	-0.689055	0.0022538
gi|113867041|ref|YP_725530.1|	molybdate-binding domain-containing protein	h16_A1020	-0.686643	0.00183867
gi|113867684|ref|YP_726173.1|	NADPH-dependent FMN reductase	h16_A1676	-0.676688	0.000171734
gi|113866478|ref|YP_724967.1|	thiopurine S-methyltransferase (tpmt)	h16_A0449	-0.67818	6.26e-05
gi|116695160|ref|YP_840736.1|	CBS domain-containing protein	H16_B1216	-0.673837	0.00181945
gi|113867352|ref|YP_725841.1|	metal-binding protein	h16_A1333	-0.663416	0.000130329
gi|116696267|ref|YP_841843.1|	2-nitropropane dioxygenase	H16_B2331	-0.670563	0.0210428
gi|113866417|ref|YP_724906.1|	ABC transporter ATPase	h16_A0388	-0.658297	0.000301706
gi|113869512|ref|YP_728001.1|	NAD(FAD)-dependent dehydrogenase	hcaD	-0.628735	0.000635929
gi|113866104|ref|YP_724593.1|	M20 family peptidase	h16_A0073	-0.651732	0.021932
gi|113866709|ref|YP_725198.1|	paraquat-inducible protein B	pqiB	-0.62061	0.000147363
gi|113869514|ref|YP_728003.1|	periplasmic or secreted lipoprotein	h16_A3577	-0.612904	0.000821383
gi|113867119|ref|YP_725608.1|	aminoglycoside phosphotransferase	h16_A1099	-0.62949	0.000284133
gi|113866699|ref|YP_725188.1|	transcriptional repressor-molybdenum-binding protein	h16_A0672	-0.622228	0.000932033
gi|113867467|ref|YP_725956.1|	M20 family peptidase	abgB	-0.612084	0.00362383
gi|113868843|ref|YP_727332.1|	O-antigen export protein	rfbX	-0.610743	0.00415374
gi|113866625|ref|YP_725114.1|	sodium-dependent transporter	h16_A0598	-0.621583	0.00569639
gi|113869511|ref|YP_728000.1|	cysteine/acetylserine efflux protein	h16_A3574	-0.601348	0.000300502
gi|113866573|ref|YP_725062.1|	recombination regulator RecX	recX	-0.615758	0.0205006
gi|113866471|ref|YP_724960.1|	diadenosine tetraphosphate (Ap4A) hydrolase and other HIT family hydrolases	h16_A0442	-0.615863	0.00103359
gi|113866629|ref|YP_725118.1|	Short-chain alcohol dehydrogenase/3-hydroxyacyl-CoA dehydrogenase	h16_A0602	-0.586853	0.00656855
gi|113868694|ref|YP_727183.1|	DMT family permease	h16_A2736	-0.588524	0.000294026
gi|38637829|ref|NP_942803.1|	hypothetical protein PHG165	PHG165	-0.577933	0.0374479
gi|113869308|ref|YP_727797.1|	ABC transporter ATP-binding protein	h16_A3360	-0.601268	0.00137713
gi|113868618|ref|YP_727107.1|	hypothetical protein H16_A2659	h16_A2659	-0.56899	0.00290118
gi|113866875|ref|YP_725364.1|	dehydrogenase with different specificities (related to short-chain alcohol dehydrogenases)	h16_A0849	-0.559494	0.00544395
gi|116695824|ref|YP_841400.1|	cobalamin biosynthesis protein, putative cobalt chelatase	cobS2	-0.552983	0.000914982
gi|113866623|ref|YP_725112.1|	ATPase or kinase	h16_A0596	-0.55428	0.00223951
gi|116696451|ref|YP_842027.1|	prolyl aminopeptidase	pip	-0.56381	0.000988417
gi|113869658|ref|YP_728147.1|	hypothetical protein H16_A3723	h16_A3723	-0.527294	0.0129676
gi|113868009|ref|YP_726498.1|	inosine 5'-monophosphate dehydrogenase	guaB	-0.536537	0.00789762
gi|113868700|ref|YP_727189.1|	Rossmann fold nucleotide-binding protein	h16_A2742	-0.542176	0.0233955
gi|113866455|ref|YP_724944.1|	7-cyano-7-deazaguanine reductase	queF	-0.544076	0.00291723
gi|113867051|ref|YP_725540.1|	acetyltransferase and hydrolase with the alpha/beta hydrolase fold	h16_A1030	-0.512611	0.0116704
gi|116694614|ref|YP_728825.1|	short chain dehydrogenase	H16_B0663	-0.512531	0.00992398
gi|116694383|ref|YP_728594.1|	permease	H16_B0431	-0.504842	0.0253979
gi|116695910|ref|YP_841486.1|	short chain dehydrogenase/reductase family oxidoreductase	H16_B1974	-0.494769	0.044142
gi|113866794|ref|YP_725283.1|	Mg2+/Co2+ transporter	corB	-0.498019	0.00336994
gi|113868492|ref|YP_726981.1|	hypothetical protein H16_A2526	h16_A2526	-0.50552	0.00176977
gi|113866776|ref|YP_725265.1|	NAD synthetase	nadE	-0.495709	0.0051409
gi|113866994|ref|YP_725483.1|	hypothetical protein H16_A0972	h16_A0972	-0.510439	0.00971073
gi|113867354|ref|YP_725843.1|	D-(-)-3-hydroxybutyrate oligomer hydrolase	phaY2	-0.494003	0.0100573
gi|116695139|ref|YP_840715.1|	putative esterase	H16_B1194	-0.481305	0.0058918
gi|113867344|ref|YP_725833.1|	short chain dehydrogenase	h16_A1325	-0.485189	0.0071207
gi|113868687|ref|YP_727176.1|	flavoprotein	h16_A2729	-0.484515	0.00499207
gi|116694120|ref|YP_728331.1|	MoxR-like ATPase	H16_B0165	-0.460849	0.0121105
gi|113868454|ref|YP_726943.1|	hypothetical protein H16_A2487	h16_A2487	-0.469087	0.0496697
gi|113868066|ref|YP_726555.1|	phosphatidate cytidylyltransferase	h16_A2088	-0.464352	0.00624301
gi|113868343|ref|YP_726832.1|	integral membrane protein, interacts with FtsH	ftsI3	-0.458541	0.0451658
gi|113869277|ref|YP_727766.1|	M61 subfamily peptidase	h16_A3329	-0.458664	0.00913229
gi|113866910|ref|YP_725399.1|	hypothetical protein H16_A0884	h16_A0884	-0.445627	0.00692417
gi|113867348|ref|YP_725837.1|	thioesterase	h16_A1329	-0.456156	0.00775294
gi|113868379|ref|YP_726868.1|	ABC transporter permease	dppB2	-0.43312	0.0330263
gi|113866759|ref|YP_725248.1|	beta-propeller domain-containing protein	h16_A0732	-0.44856	0.00906078
gi|113867331|ref|YP_725820.1|	lysophospholipase	h16_A1312	-0.452887	0.00819287
gi|113866559|ref|YP_725048.1|	voltage-gated ClC-type chloride channel ClcB	eriC	-0.439671	0.00928894
gi|113869656|ref|YP_728145.1|	ammonia monooxygenase	abrB	-0.427695	0.00721739
gi|113869025|ref|YP_727514.1|	acetyltransferase protein	h16_A3071	-0.416869	0.0306573
gi|113868669|ref|YP_727158.1|	ribosome-associated GTPase	h16_A2711	-0.423049	0.00817251
gi|113867579|ref|YP_726068.1|	aminodeoxychorismate lyase	h16_A1568	-0.417443	0.0106883
gi|116695790|ref|YP_841366.1|	putative hydrolase alpha/beta fold	H16_B1854	-0.419163	0.0140964
gi|113868569|ref|YP_727058.1|	uncharacterized membrane protein, required for colicin V production	h16_A2608	-0.424545	0.014879
gi|116694364|ref|YP_728575.1|	choline dehydrogenase/alkyl sulfatase	H16_B0411	-0.404664	0.0273109
gi|116695123|ref|YP_840699.1|	hypothetical protein H16_B1178	H16_B1178	-0.396964	0.024774
gi|113867196|ref|YP_725685.1|	metallo-beta-lactamase superfamily hydrolase	h16_A1176	-0.405622	0.0318089
gi|113868663|ref|YP_727152.1|	microcin-processing peptidase 1	pmbA	-0.400453	0.0329346
gi|113868010|ref|YP_726499.1|	tramsmembrane protein	h16_A2031	-0.40098	0.0397829
gi|113869081|ref|YP_727570.1|	phosphohydrolase	h16_A3127	-0.388535	0.0338818
gi|116696393|ref|YP_841969.1|	hypothetical protein H16_B2457	H16_B2457	-0.375856	0.0263175
gi|113866712|ref|YP_725201.1|	membrane spanning protein/permease	h16_A0685	-0.386643	0.0296108
gi|113868630|ref|YP_727119.1|	ABC transporter ATPase	h16_A2671	-0.369506	0.0488803
[S] Function unknown
gi|116695989|ref|YP_841565.1|	hypothetical protein H16_B2053	H16_B2053	-3.99947	4.12e-56
gi|38638003|ref|NP_942977.1|	hypothetical protein PHG342	PHG342	-2.86063	7.14e-40
gi|113867233|ref|YP_725722.1|	hypothetical protein H16_A1213	h16_A1213	-2.92223	2.77e-12
gi|113869235|ref|YP_727724.1|	cell division protein MraZ	h16_A3282	-2.21316	8.21e-13
gi|113868336|ref|YP_726825.1|	transmembrane protein	h16_A2362	-2.18642	2.15e-21
gi|113868847|ref|YP_727336.1|	hypothetical protein H16_A2892	h16_A2892	-2.07756	3.56e-28
gi|113866619|ref|YP_725108.1|	extra-cytoplasmic solute receptor	h16_A0592	-2.08263	1.36e-19
gi|113869213|ref|YP_727702.1|	oligopeptide transporter	opt1	-2.00897	8.36e-28
gi|113867377|ref|YP_725866.1|	extra-cytoplasmic solute receptor	h16_A1360	-1.97807	5.98e-18
gi|113868493|ref|YP_726982.1|	hypothetical protein H16_A2527	h16_A2527	-1.98957	8.46e-23
gi|113868358|ref|YP_726847.1|	extra-cytoplasmic solute receptor	h16_A2384	-1.96888	1.03e-18
gi|113867086|ref|YP_725575.1|	hypothetical protein H16_A1066	h16_A1066	-1.91889	4.2e-17
gi|113868335|ref|YP_726824.1|	hypothetical protein H16_A2361	h16_A2361	-1.8969	4.62e-17
gi|113866348|ref|YP_724837.1|	hypothetical protein H16_A0318	h16_A0318	-1.84146	1.99e-10
gi|113868689|ref|YP_727178.1|	GTP cyclohydrolase	h16_A2731	-1.79288	6.33e-17
gi|113867232|ref|YP_725721.1|	hypothetical protein H16_A1212	h16_A1212	-1.739	2.71e-12
gi|113866367|ref|YP_724856.1|	extra-cytoplasmic solute receptor	h16_A0337	-1.72645	2.7e-24
gi|113868339|ref|YP_726828.1|	hypothetical protein H16_A2365	h16_A2365	-1.66884	4.27e-17
gi|116695158|ref|YP_840734.1|	hypothetical protein H16_B1214	H16_B1214	-1.61702	3.07e-12
gi|116696140|ref|YP_841716.1|	hypothetical protein H16_B2204	H16_B2204	-1.51806	5.15e-12
gi|113866276|ref|YP_724765.1|	hypothetical protein H16_A0245	h16_A0245	-1.519	1.06e-16
gi|113866481|ref|YP_724970.1|	hypothetical protein H16_A0452	h16_A0452	-1.44652	2.04e-11
gi|113867494|ref|YP_725983.1|	5-methylaminomethyl-2-thiouridine methyltransferase	mnmC	-1.44194	1.88e-13
gi|113866941|ref|YP_725430.1|	hypothetical protein H16_A0916	h16_A0916	-1.42886	1.09e-08
gi|113868733|ref|YP_727222.1|	hypothetical protein H16_A2775	h16_A2775	-1.40168	1.81e-09
gi|113868730|ref|YP_727219.1|	extra-cytoplasmic solute receptor	h16_A2772	-1.33427	1e-14
gi|113866475|ref|YP_724964.1|	hypothetical protein H16_A0446	h16_A0446	-1.35729	3.69e-07
gi|113868928|ref|YP_727417.1|	hypothetical protein H16_A2973	h16_A2973	-1.31633	1.51e-10
gi|113869680|ref|YP_728169.1|	hypothetical protein H16_A3745	h16_A3745	-1.31836	4.3e-05
gi|113868783|ref|YP_727272.1|	hypothetical protein H16_A2827	h16_A2827	-1.29194	5.16e-10
gi|113868935|ref|YP_727424.1|	extra-cytoplasmic solute receptor	h16_A2980	-1.27355	4.86e-10
gi|116694717|ref|YP_728928.1|	extra-cytoplasmic solute receptor	H16_B0766	-1.24764	5.06e-12
gi|113866418|ref|YP_724907.1|	OstA-like protein	h16_A0389	-1.26624	7.6e-09
gi|113866976|ref|YP_725465.1|	hypothetical protein H16_A0952	h16_A0952	-1.25565	2.5e-09
gi|113869075|ref|YP_727564.1|	hypothetical protein H16_A3121	h16_A3121	-1.27501	2.46e-05
gi|113869642|ref|YP_728131.1|	hypothetical protein H16_A3707	h16_A3707	-1.25806	4.82e-05
gi|116695873|ref|YP_841449.1|	extra-cytoplasmic solute receptor	H16_B1937	-1.24704	1.9e-12
gi|113867032|ref|YP_725521.1|	hypothetical protein H16_A1011	h16_A1011	-1.24454	6.8e-09
gi|113866235|ref|YP_724724.1|	hypothetical protein H16_A0204	h16_A0204	-1.18334	1.72e-12
gi|113866760|ref|YP_725249.1|	LemA like protein	h16_A0733	-1.1787	6.15e-10
gi|113868547|ref|YP_727036.1|	RmuC family protein	h16_A2585	-1.19504	4e-10
gi|116695937|ref|YP_841513.1|	extra-cytoplasmic solute receptor	H16_B2001	-1.13869	1.81e-11
gi|113868930|ref|YP_727419.1|	hypothetical protein H16_A2975	h16_A2975	-1.14253	2.99e-10
gi|113866229|ref|YP_724718.1|	extra-cytoplasmic solute receptor	h16_A0198	-1.15052	1.15e-05
gi|113868181|ref|YP_726670.1|	hypothetical protein H16_A2205	h16_A2205	-1.13508	2.32e-11
gi|113868278|ref|YP_726767.1|	extra-cytoplasmic solute receptor	h16_A2303	-1.1143	1.28e-11
gi|116694157|ref|YP_728368.1|	extra-cytoplasmic solute receptor	H16_B0202	-1.16329	2.18e-05
gi|113867185|ref|YP_725674.1|	hypothetical protein H16_A1165	h16_A1165	-1.14358	5.65e-10
gi|113867237|ref|YP_725726.1|	UDP-2,3-diacylglucosamine hydrolase	h16_A1217	-1.10642	3.16e-11
gi|113868913|ref|YP_727402.1|	hypothetical protein H16_A2958	h16_A2958	-1.07145	7.58e-11
gi|113866110|ref|YP_724599.1|	extra-cytoplasmic solute receptor	h16_A0079	-1.07561	1.88e-07
gi|38637833|ref|NP_942807.1|	hypothetical protein PHG169	PHG169	-1.03823	4.74e-06
gi|113866419|ref|YP_724908.1|	hypothetical protein H16_A0390	h16_A0390	-1.02768	3.99e-10
gi|113869183|ref|YP_727672.1|	hypothetical protein H16_A3229	h16_A3229	-1.03468	2.76e-05
gi|113869484|ref|YP_727973.1|	hypothetical protein H16_A3546	h16_A3546	-1.02343	7.99e-09
gi|113869504|ref|YP_727993.1|	hypothetical protein H16_A3567	h16_A3567	-1.01319	3e-08
gi|113868362|ref|YP_726851.1|	recombinational DNA repair protein (RecF pathway)	cR	-0.984807	3.35e-07
gi|113869076|ref|YP_727565.1|	hypothetical protein H16_A3122	h16_A3122	-0.971035	2.46e-08
gi|113866567|ref|YP_725056.1|	hypothetical protein H16_A0538	h16_A0538	-0.96687	6.42e-08
gi|113866632|ref|YP_725121.1|	hypothetical protein H16_A0605	h16_A0605	-0.972343	0.00292145
gi|113869022|ref|YP_727511.1|	DedA family protein	h16_A3068	-0.954345	2.08e-06
gi|113866071|ref|YP_724560.1|	hypothetical protein H16_A0040	h16_A0040	-0.968187	0.000160557
gi|113866588|ref|YP_725077.1|	hypothetical protein H16_A0560	h16_A0560	-0.934308	3.84e-06
gi|116696472|ref|YP_842048.1|	hypothetical protein H16_B2536	phnB2	-0.951171	0.00161106
gi|113866936|ref|YP_725425.1|	rRNA large subunit methyltransferase	h16_A0911	-0.926655	2.09e-05
gi|113867207|ref|YP_725696.1|	hypothetical protein H16_A1187	h16_A1187	-0.970074	3.09e-06
gi|113869276|ref|YP_727765.1|	hypothetical protein H16_A3328	h16_A3328	-0.902064	6.73e-07
gi|113867882|ref|YP_726371.1|	hypothetical protein H16_A1902	h16_A1902	-0.882533	2.97e-05
gi|116695590|ref|YP_841166.1|	hypothetical protein H16_B1651	H16_B1651	-0.897153	0.00268969
gi|113868910|ref|YP_727399.1|	gramicidin S biosynthesis grsT protein	h16_A2955	-0.838096	1.91e-05
gi|113867473|ref|YP_725962.1|	hypothetical protein H16_A1459	h16_A1459	-0.829326	2.19e-06
gi|113869454|ref|YP_727943.1|	hypothetical protein H16_A3516	h16_A3516	-0.82099	1.24e-06
gi|116694147|ref|YP_728358.1|	hypothetical protein H16_B0192	H16_B0192	-0.817421	8.62e-05
gi|113866288|ref|YP_724777.1|	hypothetical protein H16_A0257	h16_A0257	-0.804233	3.49e-06
gi|113869653|ref|YP_728142.1|	extra-cytoplasmic solute receptor	h16_A3718	-0.791464	0.0028818
gi|113866937|ref|YP_725426.1|	hypothetical protein H16_A0912	h16_A0912	-0.804709	3.71e-06
gi|113869455|ref|YP_727944.1|	hypothetical protein H16_A3517	h16_A3517	-0.7797	5.9e-05
gi|113866607|ref|YP_725096.1|	hypothetical protein H16_A0579	h16_A0579	-0.773447	9.78e-06
gi|116694088|ref|YP_728299.1|	extra-cytoplasmic solute receptor	H16_B0128	-0.772974	9.91e-05
gi|113868283|ref|YP_726772.1|	hypothetical protein H16_A2308	yhbC	-0.782602	0.00061338
gi|113869102|ref|YP_727591.1|	hypothetical protein H16_A3148	h16_A3148	-0.739556	0.000196376
gi|113868570|ref|YP_727059.1|	hypothetical protein H16_A2609	h16_A2609	-0.749409	0.000275014
gi|113868948|ref|YP_727437.1|	cobalamin biosynthesis CbiX protein	cbiX	-0.757909	8.43e-05
gi|116694126|ref|YP_728337.1|	hypothetical protein H16_B0171	H16_B0171	-0.704856	0.000247565
gi|116696327|ref|YP_841903.1|	hypothetical protein H16_B2391	H16_B2391	-0.723947	0.00623345
gi|113866175|ref|YP_724664.1|	extra-cytoplasmic solute receptor	h16_A0144	-0.701572	0.00043945
gi|113867454|ref|YP_725943.1|	transcriptional regulator of phasin expression	phaR	-0.683862	0.00455957
gi|113867595|ref|YP_726084.1|	hypothetical protein H16_A1584	h16_A1584	-0.670914	0.000294976
gi|113869395|ref|YP_727884.1|	hypothetical protein H16_A3448	h16_A3448	-0.660454	0.0166223
gi|113869347|ref|YP_727836.1|	hypothetical protein H16_A3400	h16_A3400	-0.659237	0.000383819
gi|116696132|ref|YP_841708.1|	hypothetical protein H16_B2196	H16_B2196	-0.665724	0.00189213
gi|113866615|ref|YP_725104.1|	glycerol-3-phosphate acyltransferase PlsY	h16_A0588	-0.639885	4.18e-05
gi|113867052|ref|YP_725541.1|	RDD family membrane protein	h16_A1031	-0.627994	0.000958537
gi|116694408|ref|YP_728619.1|	hypothetical protein H16_B0457	H16_B0457	-0.615399	0.0215552
gi|113868012|ref|YP_726501.1|	hypothetical protein H16_A2033	h16_A2033	-0.610006	0.000465396
gi|116694699|ref|YP_728910.1|	extra-cytoplasmic solute receptor	H16_B0748	-0.595489	0.000717681
gi|113869021|ref|YP_727510.1|	hypothetical protein H16_A3067	h16_A3067	-0.575434	0.0219057
gi|116696052|ref|YP_841628.1|	extra-cytoplasmic solute receptor	H16_B2116	-0.57658	0.00791597
gi|113869005|ref|YP_727494.1|	extra-cytoplasmic solute receptor	h16_A3051	-0.564127	0.00116198
gi|113866129|ref|YP_724618.1|	extra-cytoplasmic solute receptor	h16_A0098	-0.55721	0.00442124
gi|38638053|ref|NP_943027.1|	NagM-like protein	nagM4	-0.544638	0.0273948
gi|113867566|ref|YP_726055.1|	extra-cytoplasmic solute receptor	h16_A1555	-0.540782	0.000576562
gi|116695199|ref|YP_840775.1|	cardiolipin synthetase	cls	-0.531669	0.00733931
gi|113867031|ref|YP_725520.1|	hypothetical protein H16_A1010	h16_A1010	-0.525607	0.00101459
gi|116696311|ref|YP_841887.1|	hypothetical protein H16_B2375	H16_B2375	-0.532039	0.0487797
gi|113866523|ref|YP_725012.1|	hypothetical protein H16_A0494	h16_A0494	-0.52711	0.00191992
gi|113869014|ref|YP_727503.1|	nucleotide-binding protein	h16_A3060	-0.517371	0.00239808
gi|113867444|ref|YP_725933.1|	hypothetical protein H16_A1430	h16_A1430	-0.522021	0.00240414
gi|113868018|ref|YP_726507.1|	hypothetical protein H16_A2039	h16_A2039	-0.523517	0.00544269
gi|113868605|ref|YP_727094.1|	hypothetical protein H16_A2644	h16_A2644	-0.500482	0.00517016
gi|116696496|ref|YP_842072.1|	hypothetical protein H16_B2560	H16_B2560	-0.503612	0.0017296
gi|113867136|ref|YP_725625.1|	von Willebrand factor type A domain-containing protein	coxE2	-0.495506	0.0312452
gi|113866473|ref|YP_724962.1|	hypothetical protein H16_A0444	h16_A0444	-0.463471	0.00559121
gi|116695868|ref|YP_841444.1|	putative periplasmic protein	H16_B1932	-0.457586	0.0075048
gi|116695523|ref|YP_841099.1|	hypothetical protein H16_B1582	H16_B1582	-0.471532	0.0350796
gi|113869611|ref|YP_728100.1|	hypothetical protein H16_A3675	h16_A3675	-0.424548	0.0221546
gi|113867126|ref|YP_725615.1|	hypothetical protein H16_A1106	h16_A1106	-0.422449	0.0104385
gi|113869586|ref|YP_728075.1|	extra-cytoplasmic solute receptor	h16_A3650	-0.431735	0.0384489
gi|116696044|ref|YP_841620.1|	hypothetical protein H16_B2108	H16_B2108	-0.405374	0.0326548
gi|116695181|ref|YP_840757.1|	CreA protein	H16_B1237	-0.420704	0.0312345
gi|113867146|ref|YP_725635.1|	hypothetical protein H16_A1126	h16_A1126	-0.40023	0.0278471
gi|113866591|ref|YP_725080.1|	extra-cytoplasmic solute receptor	h16_A0563	-0.406509	0.0220869
gi|116695428|ref|YP_841004.1|	hypothetical protein H16_B1486	H16_B1486	-0.387294	0.0361784
gi|113866779|ref|YP_725268.1|	hypothetical protein H16_A0752	h16_A0752	-0.415406	0.0323636
gi|116694013|ref|YP_728224.1|	extra-cytoplasmic solute receptor	H16_B0053	-0.371924	0.0167406
[T] Signal transduction mechanisms
gi|113868154|ref|YP_726643.1|	protein-tyrosine-phosphatase	h16_A2178	-3.65956	5.63e-81
gi|113868153|ref|YP_726642.1|	protein-tyrosine-phosphatase	h16_A2177	-3.32834	7.12e-56
gi|116694188|ref|YP_728399.1|	methyl-accepting chemotaxis protein	H16_B0233	-2.69401	1.44e-23
gi|116694186|ref|YP_728397.1|	chemotaxis protein	cheW3	-2.69129	1.53e-20
gi|38637772|ref|NP_942746.1|	kinase	PHG107	-2.46327	9.99e-15
gi|113866562|ref|YP_725051.1|	universal stress protein	h16_A0533	-2.41073	6.09e-12
gi|116694187|ref|YP_728398.1|	methyl-accepting chemotaxis protein	H16_B0232	-2.34768	2.76e-22
gi|38637892|ref|NP_942866.1|	hypothetical protein PHG228	PHG228	-2.37798	2.22e-08
gi|116695159|ref|YP_840735.1|	hypothetical protein H16_B1215	H16_B1215	-2.07737	5.68e-14
gi|116695869|ref|YP_841445.1|	methyl-accepting chemotaxis protein	H16_B1933	-1.9044	5.32e-15
gi|113868269|ref|YP_726758.1|	GTP-binding elongation factor family protein	typA	-1.88055	2.45e-19
gi|116694039|ref|YP_728250.1|	response regulator	H16_B0079	-1.86271	2.65e-11
gi|113869629|ref|YP_728118.1|	response regulator	ntrX	-1.79323	5.73e-15
gi|38637926|ref|NP_942900.1|	transmembrane nitrate/nitrite sensor kinase	narX	-1.83365	1.25e-08
gi|116694199|ref|YP_728410.1|	chemotaxis response regulator	cheY1	-1.74656	3.62e-14
gi|113866696|ref|YP_725185.1|	protein tyrosine/serine phosphatase	h16_A0669	-1.71611	2.42e-13
gi|113869630|ref|YP_728119.1|	signal transduction histidine kinase, nitrogen metabolism regulator NtrY	ntrY	-1.70004	2.88e-12
gi|113869643|ref|YP_728132.1|	carbon starvation protein A	cstA	-1.61234	1.85e-18
gi|116696269|ref|YP_841845.1|	signal transduction histidine kinase,nitrate/nitrite-specific	narX2	-1.62624	1.61e-10
gi|38637927|ref|NP_942901.1|	nitrate/nitrite response regulator	narL	-1.41131	7.19e-09
gi|116694184|ref|YP_728395.1|	signal transduction protein	cheX	-1.41765	3.96e-17
gi|116696058|ref|YP_841634.1|	methyl-accepting chemotaxis protein	tar2	-1.46049	1.99e-07
gi|38637937|ref|NP_942911.1|	transcriptional regulator	fnr	-1.31707	1.16e-09
gi|113869258|ref|YP_727747.1|	ABC transporter periplasmic protein	h16_A3310	-1.31017	2.09e-14
gi|113866501|ref|YP_724990.1|	ABC transporter periplasmic protein	h16_A0472	-1.31268	4.27e-06
gi|113868069|ref|YP_726558.1|	membrane-associated Ser/Thr and Tyr protein phosphatase (dual specificity)	h16_A2091	-1.278	6.73e-15
gi|113868998|ref|YP_727487.1|	signal transduction histidine kinase	h16_A3044	-1.23514	3.04e-07
gi|116696231|ref|YP_841807.1|	methyl-accepting chemotaxis protein i	H16_B2295	-1.23475	1.06e-08
gi|113867005|ref|YP_725494.1|	flp pilus assembly ATPase CpaF	cpaF3	-1.29508	6.33e-07
gi|116696270|ref|YP_841846.1|	response regulator	narL2	-1.19326	4.57e-09
gi|113867231|ref|YP_725720.1|	universal stress protein	h16_A1211	-1.19048	7.18e-09
gi|113869073|ref|YP_727562.1|	signal transduction histidine kinase	phcS	-1.20577	1.42e-09
gi|113867388|ref|YP_725877.1|	signal transduction histidine kinase	h16_A1373	-1.20347	7.58e-09
gi|116696441|ref|YP_842017.1|	methyl-accepting chemotaxis protein	H16_B2505	-1.20308	2.15e-07
gi|113869071|ref|YP_727560.1|	response regulator	h16_A3117	-1.1607	2.17e-10
gi|116694183|ref|YP_728394.1|	methyl-accepting chemotaxis protein	H16_B0228	-1.14233	5.56e-10
gi|113868287|ref|YP_726776.1|	transcriptional regulator, FNR-like	fnr3	-1.11339	1.26e-05
gi|113866613|ref|YP_725102.1|	response regulator	h16_A0586	-1.08502	1.21e-10
gi|116694185|ref|YP_728396.1|	chemotaxis response regulator	cheY3	-1.08658	2.4e-06
gi|116694198|ref|YP_728409.1|	chemotaxis-specific methylesterase	cheB1	-1.05598	1.38e-08
gi|116695743|ref|YP_841319.1|	ABC transporter periplasmic protein	H16_B1807	-1.07494	9.18e-05
gi|113868354|ref|YP_726843.1|	signal transduction histidine kinase	h16_A2380	-1.06271	3.16e-07
gi|116695984|ref|YP_841560.1|	chemotaxis specific sensory transducer kinase	cheA2Y2	-1.04646	3.91e-09
gi|116694194|ref|YP_728405.1|	chemotaxis protein histidine kinase	cheA1	-1.04663	1.56e-08
gi|113866225|ref|YP_724714.1|	DnaK suppressor protein	dksA1	-1.05973	4.54e-05
gi|116694921|ref|YP_729132.1|	activator of osmoprotectant transporter	H16_B0976	-1.0105	2.12e-05
gi|116695982|ref|YP_841558.1|	methylase of chemotaxis methyl-accepting proteins	cheR2	-0.953733	7.64e-08
gi|116696173|ref|YP_841749.1|	sulfate permease family transporter	H16_B2237	-0.911227	4.16e-06
gi|113866975|ref|YP_725464.1|	Serine/threonine protein kinase	h16_A0951	-0.906132	2.52e-05
gi|113867441|ref|YP_725930.1|	response regulator	h16_A1427	-0.898818	1.73e-06
gi|116694390|ref|YP_728601.1|	universal stress protein	H16_B0438	-0.908714	0.00732626
gi|116694195|ref|YP_728406.1|	chemotaxis protein	cheW1	-0.86157	2.11e-06
gi|113869072|ref|YP_727561.1|	signal transduction histidine kinase	phcR	-0.860998	1.34e-07
gi|113866234|ref|YP_724723.1|	signal transduction histidine kinase	h16_A0203	-0.800892	3.43e-06
gi|116695980|ref|YP_841556.1|	methyl-accepting chemotaxis transducer	mcp	-0.798883	1.9e-06
gi|113868997|ref|YP_727486.1|	response regulator	h16_A3043	-0.779463	0.00086911
gi|116696133|ref|YP_841709.1|	response regulator	H16_B2197	-0.779916	0.00415609
gi|113866413|ref|YP_724902.1|	phosphotransferase system mannitol/fructose-specific IIA domain-containing protein	h16_A0384	-0.762586	0.00151315
gi|38637907|ref|NP_942881.1|	anaerobic nitric oxide reductase transcription regulator	norR	-0.757317	4.71e-06
gi|113867477|ref|YP_725966.1|	osmolarity response regulator	ompR	-0.780855	0.00100574
gi|113868524|ref|YP_727013.1|	negative regulator of sigma24 activity	rseA	-0.753624	0.00799098
gi|113866979|ref|YP_725468.1|	GTP pyrophosphokinase	spoT1	-0.749529	0.00115427
gi|113867349|ref|YP_725838.1|	LuxR family transcriptional regulator	h16_A1330	-0.722251	1.65e-05
gi|113869192|ref|YP_727681.1|	signal transduction histidine kinase	h16_A3238	-0.727417	3.46e-05
gi|113867442|ref|YP_725931.1|	signal transduction histidine kinase	h16_A1428	-0.71958	1.14e-05
gi|116694196|ref|YP_728407.1|	chemotaxis specific methyltransferase	cheR1	-0.698265	0.000378125
gi|38637923|ref|NP_942897.1|	transcriptional regulator	dnrD	-0.658469	0.000573693
gi|116695531|ref|YP_841107.1|	putative GGDEF family protein	H16_B1591	-0.659225	0.000345718
gi|116694197|ref|YP_728408.1|	chemoreceptor glutamine deamidase CheD	cheD1	-0.687004	0.000571805
gi|116694148|ref|YP_728359.1|	PspF family transcriptional regulator	H16_B0193	-0.662262	0.00675979
gi|38637863|ref|NP_942837.1|	hypothetical protein PHG199	PHG199	-0.661172	0.0269994
gi|113866593|ref|YP_725082.1|	LuxR family transcriptional regulator	h16_A0565	-0.666155	0.00236169
gi|116696122|ref|YP_841698.1|	response regulator	copR	-0.623212	0.0246729
gi|113867476|ref|YP_725965.1|	signal transduction histidine kinase	h16_A1462	-0.63568	0.000643464
gi|113866723|ref|YP_725212.1|	sensor protein	h16_A0696	-0.652355	0.00976728
gi|113868196|ref|YP_726685.1|	universal stress protein	h16_A2220	-0.617093	0.0344852
gi|113866285|ref|YP_724774.1|	universal stress protein	h16_A0254	-0.632366	0.000379359
gi|116696064|ref|YP_841640.1|	PAS/PAC domain-containing protein	H16_B2128	-0.597305	0.000194825
gi|113868257|ref|YP_726746.1|	LexA repressor	lexA	-0.583555	0.0156447
gi|113866719|ref|YP_725208.1|	signal transduction histidine kinase regulating C4-dicarboxylate transport system	gltS2	-0.594473	0.000169165
gi|113869661|ref|YP_728150.1|	response regulator	h16_A3726	-0.594672	0.00110753
gi|113868561|ref|YP_727050.1|	osmosensitive K+ channel histidine kinase	kdpD1	-0.574821	0.000425005
gi|116696261|ref|YP_841837.1|	anaerobic nitric oxide reductase transcription regulator	norR2	-0.563806	0.000462993
gi|116695985|ref|YP_841561.1|	chemotaxis-specific methylesterase	cheB2	-0.563303	0.00324871
gi|113869617|ref|YP_728106.1|	signal transduction histidine kinase	phhS	-0.559395	0.000897216
gi|116695983|ref|YP_841559.1|	chemotaxis protein	cheW2b	-0.551883	0.0300119
gi|116696235|ref|YP_841811.1|	response regulator	H16_B2299	-0.550262	0.000805109
gi|113866111|ref|YP_724600.1|	response regulator	h16_A0080	-0.532798	0.0109243
gi|116695986|ref|YP_841562.1|	response regulator	H16_B2050	-0.521254	0.00477178
gi|116694520|ref|YP_728731.1|	response regulator	H16_B0569	-0.526754	0.0107722
gi|116696123|ref|YP_841699.1|	signal transduction histidine kinase, copper sensor	copS	-0.505596	0.0467117
gi|116695573|ref|YP_841149.1|	ABC transporter periplasmic protein	H16_B1634	-0.520355	0.00197784
gi|113869616|ref|YP_728105.1|	response regulator	phhR	-0.495066	0.00697837
gi|116696024|ref|YP_841600.1|	signal transduction histidine kinase	H16_B2088	-0.484502	0.0376089
gi|113868865|ref|YP_727354.1|	diadenosine tetraphosphatase	apaH	-0.494962	0.00273985
gi|113869086|ref|YP_727575.1|	response regulator containing an atypical phosphorylation pocket	h16_A3132	-0.458032	0.0207653
gi|113866910|ref|YP_725399.1|	hypothetical protein H16_A0884	h16_A0884	-0.445627	0.00692417
gi|113866325|ref|YP_724814.1|	DNA-binding response regulator CreB	h16_A0295	-0.452284	0.0107734
gi|113867356|ref|YP_725845.1|	GTP pyrophosphokinase	spoT2	-0.470533	0.0305731
gi|113866614|ref|YP_725103.1|	signal transduction histidine kinase	h16_A0587	-0.426995	0.00857856
gi|113868308|ref|YP_726797.1|	signal transduction histidine kinase nitrogen specific protein NtrB	ntrB	-0.405183	0.0378826
gi|116696263|ref|YP_841839.1|	GGDEF domain-containing protein	H16_B2327	-0.359932	0.0277669
gi|113869191|ref|YP_727680.1|	response regulator	h16_A3237	-0.377199	0.0341386
[U] Intracellular trafficking, secretion, and vesicular transport
gi|116696299|ref|YP_841875.1|	flagellar protein	fliS	-3.07331	6.6e-15
gi|116696306|ref|YP_841882.1|	flagellar assembly protein H	fliH	-2.71408	5.77e-32
gi|116696307|ref|YP_841883.1|	flagellum-specific ATP synthase	fliI	-2.55571	2.55e-30
gi|116696304|ref|YP_841880.1|	flagellar MS-ring protein	fliF	-2.27206	2.91e-25
gi|116694207|ref|YP_728418.1|	flagellar biosynthesis protein FlhB	flhB	-2.24337	1.63e-23
gi|113866365|ref|YP_724854.1|	preprotein translocase subunit SecB	secB	-2.14524	2.16e-30
gi|116696303|ref|YP_841879.1|	flagellar hook-basal body complex protein	fliE	-2.14118	1.7e-13
gi|116694208|ref|YP_728419.1|	flagellar biosynthesis protein FlhA	flhA	-2.05779	1.34e-17
gi|113869679|ref|YP_728168.1|	inner membrane protein translocase component YidC	h16_A3744	-1.97933	3.39e-20
gi|113869411|ref|YP_727900.1|	preprotein translocase subunit SecY	secY	-2.03811	1.41e-12
gi|113869450|ref|YP_727939.1|	preprotein translocase subunit SecE	secE	-2.00744	3.09e-13
gi|116696308|ref|YP_841884.1|	flagellar protein	fliJ	-1.96491	5.83e-10
gi|113869070|ref|YP_727559.1|	preprotein translocase subunit SecF	secF	-1.88275	6.86e-19
gi|113869069|ref|YP_727558.1|	preprotein translocase subunit SecD	secD	-1.85558	8.3e-17
gi|116694214|ref|YP_728425.1|	negative regulator of flagellin synthesis	flgM	-1.92182	6.11e-07
gi|116694516|ref|YP_728727.1|	flagellar motor switch protein/type III secretory pathway protein	fliN	-1.78786	1.51e-14
gi|113869068|ref|YP_727557.1|	preprotein translocase subunit YajC	yajC	-1.73874	8.76e-13
gi|116696345|ref|YP_841921.1|	cation/multidrug efflux system outer membrane porin	acrC10	-1.58181	5.53e-11
gi|113869217|ref|YP_727706.1|	preprotein translocase subunit SecA	secA	-1.56762	1.99e-13
gi|113868340|ref|YP_726829.1|	Type IV pilus biogenesis protein PilF	pilF	-1.58426	2.33e-15
[truncated: 83 more rows]
